# Supplementary material for: Mounting evidence that managed and introduced bees have negative impacts on wild bees: an updated review
Source: Curr Res Insect Sci. 2022 Jul 22;2:100043. doi: 10.1016/j.cris.2022.100043 (PMC9387436; doi:10.1016/j.cris.2022.100043)
Supplement: Supplementary file 2 [file mmc2.xlsx]

## Sheet: Data
authors	reference number	new	year	location	region	bee species 1	bee species 1 body length (mm)	bee species 1 general size	bee species 1 genera	bee species 1 native or introduced	pathogen/disease agent	bee species 2	bee species 2 native or introduced	impacted species 1	impacted bee species 2 body length (mm)	bee species 2 general size	impacted general group/bee species 1	impacted general group/bee species 1 native/introduced	study category	impacted plant species	apiary hive presence/additons/exclusion	field/lab/model	field experiment?	observational/manipulative	summary of reported effects	notes on reported effects	resource	effect metric	explanatory mechanism	competition type	outcome	Mallinger et al. 2017: included in table 2	Mallinger et al. 2017: included in table 3	comments
Graham et al. 2019	169	1	2019	United States	North America	Anthidium manicatum	13	larger	other bees	introduced				Bombus impatiens	13	larger	Bombus	native	bee competition		exclusion/removal	field/lab	yes	manipulative	Anthidium manicatum displaced Bombus from flowers, but this did not impede colony growth	Anthidium manicatum displaces Bombus from flowers	bee	colony weight	floral displacement	direct	0
Gross et al 2019	170	1	2019	Australia	Oceania	Apis mellifera	12	similar	Apis	introduced				Apis cerana	9	smaller	Apis	introduced	bee competition		no	field	no	observational	Both species show heterospecific aggression on flowers	Apis mellifera is more aggressive towards Apis cerana than vice versa. This did not lead to dominance by A. mellifera.	floral	behaviour	floral displacement	direct	0
Batra 1999	11	0	1999	United States	North America	Apis mellifera			Apis	introduced				bees			other bees	native	bee competition	Nyssa sylvatica	no	field	no	observational	No displacement	Only two Apis mellifera seen over three weeks, plant not attractive	floral	visitation	floral displacement	direct	0
Gross & Mackay 1998	50	0	1998	Australia	Oceania	Apis mellifera	12	similar	Apis	introduced				Apis cerana	9	smaller	Apis	introduced	bee competition	Antipogon leptopus	no	field	no	observational	Direct aggressive displacement of Apis cerana by Apis mellifera		floral	visitation	floral displacement	direct	-1	included
Martins 2004	86	0	2004	Kenya	Europe	Apis mellifera			Apis	native				bees			other bees	native	bee competition	Acacia, Aloe other species	no	field	no	observational	Apis forages early, other bees when it is hotter	No displacement on hot, some displacement on cooler days. Some displacement (aggressive) of oligolectic bee on aloe.	floral	visitation	floral displacement	direct	-1
Gross et al 2019	170	1	2019	Australia	Oceania	Apis cerana	9	smaller	Apis	introduced				Apis mellifera	12	similar	Apis	introduced	bee competition		no	field	no	observational	Both species show heterospecific aggression on flowers	Apis mellifera is more aggressive towards Apis cerana than vice versa. This did not lead to dominance by A. mellifera.	floral	visitation	floral displacement	direct	0
Cervantes-Loreto et al. 2021	161	1	2021	United States	North America	Bombus impatiens			Bombus	managed/commercial				bees			other bees	native	bee/other competition		NA	lab	no	manipulative	Interference depends on density and environmental factors higher at high resource availability and pesticide load		floral	behaviour	interference competition	direct	0
El-Niweiri et al. 2019	164	1	2019	Sudan	Africa	Apis florea	8.5	smaller	Apis	introduced				Apis mellifera	12	similar	Apis	native	bee competition		no	field	no	observational	Apis florea had a high invasive potential, but no inferred competition with Apis mellifera	Floral displacement	floral	visitation	interference competition	direct	0
Aguero et al. 2020	149	0	2020	Argentina	South America	Apis mellifera			Apis	introduced		Bombus terrestris, Bombus ruderatus	introduced	pollinators			other pollinator	native	bee/other competition	Oxalis valdivensis, Mutsia spinosa, Cirsium vulgare	yes	field	yes	manipulative	Increased Apis mellifera density does not lead to higher visitation. More deposition of conspecific pollen but negatively affected visitation by introduced Bombus on one plant species and heterospecific pollen deposition in another plant species.	Observations of Apis mellifera/Bombus fighting for foraging	floral	behaviour + counts	direct and exploitative competition	direct/indirect	-1
Conner & Neumeier 1995	21	0	1995	United States	North America	Apis mellifera			Apis	introduced				insects			other insect	native	bee/other competition	Brassica nigra	no	field	no	observational	Negative correlation between Apis mellifera presence and other insects		floral	visitation	correlative	exploitative/resource	-1
Lazaro et al. 2021	183	1	2021	Greece	Europe	Apis mellifera			Apis	native				bees			other bees	native	bee competition		no	field	no	observational	Negative correlations between Apis mellifera abundance and richness/abundance of wild bees		floral	visitation	correlative	exploitative/resource	-0.5
Ropars et al. 2019	212	1	2019	France	Europe	Apis mellifera			Apis	introduced				pollinators			other pollinator	native	pollination network analysis		no	field	no	observational	Wild pollinator visitation rates are negatively correlated to Apis mellifera colony densities	Apis mellifera presence reduces network evenness	floral	visitation	correlative	exploitative/resource	-1
Dupont et al. 2004	26	0	2004	Canary Islands	Africa	Apis mellifera			Apis	native				insects			other insect	native	bee/other competition	Echium wildpretti	yes	field	yes	manipulative	Higher Apis mellifera densities had fewer native insect visitation, and vice versa		floral	counts	exploitative competition	exploitative/resource	-0.5	included
Iwasaki et al. 2020	178	1	2020	New Zealand	Oceania	Apis mellifera	12	similar	Apis	introduced				Bombus terrestris	15	larger	Bombus	introduced	bee competition		no	lab	no	manipulative	Apis mellifera do not displace Bombus when resources are abundant	No interference competition. Artificial flower counts.	floral	counts	exploitative competition	exploitative/resource	0
Inari et al. 2005	62	0	2005	Japan	East Asia	Bombus terrestris			Bombus	introduced				Bombus spp.			Bombus	native	bee competition		no	field	no	observational	Reduced native bees in areas of high Bombus	Where not excluded, explained by differential habitat requirements	presence	counts	exploitative competition	exploitative/resource	-1
Kato & Kawakita 2004	71	0	2004	New Caledonia	Oceania	Apis mellifera			Apis	introduced				bees			other bees	native	bee competition		no	field	no	observational	Where habitat has not been disturbed and Apis mellifera are absent, native bees do better	Where Apis mellifera have been introduced on similar islands, native bees are less abundant	presence	counts	exploitative competition	exploitative/resource	-1
Lindstrom et al. 2016	79	0	2016	Sweden	Europe	Apis mellifera			Apis	native				insects			other insect	native	bee/other competition	Brassica napus	yes	field	yes	manipulative	Addition of Apis mellifera hives to mass flowering crop depresses densities of other insects		presence	counts	exploitative competition	exploitative/resource	-1
Roubik & Wolda 2001	122	0	2001	Panama	Central America	Apis mellifera			Apis	introduced				bees			other bees	native	bee competition		no	field	yes	manipulative	No decrease in native bee abundance after invasion by Apis mellifera		presence	counts	exploitative competition	exploitative/resource	0
Balfour et al. 2015	8	0	2015	United Kingdom	Europe	Apis mellifera	12	similar	Apis	native				Bombus terrestris	15	larger	Bombus	native	bee competition		exclusion/removal	field	yes	manipulative	Example of exploitative competition between bees	No impact on Bombus but Bombus exclude Apis mellifera	floral	foraging behaviour	exploitative competition	exploitative/resource	0
Thomson 2004	140	0	2004	United States	North America	Apis mellifera	12	similar	Apis	introduced				Bombus occidentalis	12	similar	Bombus	native	bee competition		yes	field	yes	manipulative	Reduced mean rates of forager return and lower ratio of foraging trips for pollen relative to nectar near hives		floral	foraging behaviour	exploitative competition	exploitative/resource	-1
Inoue et al. 2010	64	0	2010	Japan	East Asia	Bombus terrestris	15	larger	Bombus	introduced				Bombus ignitus	16	larger	Bombus	native	bee competition		no	field	yes	manipulative	No difference in foraging load even though Bombus terrestris is small	Niche overlap. B. terrestris is more efficient forager because of tongue length	floral	foraging behaviour	exploitative competition	exploitative/resource	-1
Ishii et al. 2008	66	0	2008	Japan	East Asia	Bombus terrestris			Bombus	introduced				Bombus spp.			Bombus	native	bee competition		no	field	yes	manipulative	Bombus terrestris demonstrates invasive potential via nectar robbing, circumventing tongue length partitioning		floral	nectar usage	exploitative competition	exploitative/resource	-1
Nagamitsu et al. 2007	95	0	2007	Japan	East Asia	Bombus terrestris			Bombus	introduced				Bombus spp.			Bombus	native	bee competition	multiple	no	field	yes	manipulative	No evidence that introduced Bombus terrestris has higher foraging efficiency		floral	nectar usage	exploitative competition	exploitative/resource	0
Sugden & Pyke 1991	133	0	1991	Australia	Oceania	Apis mellifera	12	similar	Apis	introduced				Exoneura asimillima	6	smaller	other bees	native	bee competition		yes	field	yes	manipulative	In experimental site: increased adult emigration, brood rearing success, later founding colonies	Implied negative effect of apiary Apis mellifera on local colonies of Exoneura asimillima	bee	nesting success	exploitative competition	exploitative/resource	-1
Elbgami et al. 2014	28	0	2014	United Kingdom	Europe	Apis mellifera	12	similar	Apis	native				Bombus terrestris	15	larger	Bombus	native	bee competition		yes	field	yes	manipulative	Bombus colonies near Apis mellifera apiary site had less weight and few, smaller queens		pathogen	physiology + reproductive success	exploitative competition	exploitative/resource	-1
Henry & Rodet 2018	173	1	2018	France	Europe	Apis mellifera			Apis	introduced				bees			other bees	native	bee competition	Rosmarinus officinalis	yes	field	yes	manipulative	High-density beekeeping depresses not only the occurrence (−55%) and nectar foraging success (−50%) of local wild bees but also nectar (−44%) and pollen (−36%) harvesting by the Apis mellifera themselves	High-density beekeeping depresses not only the occurrence (−55%) and nectar foraging success (−50%) of local wild bees. High density beekeeping depresses nectar (−44%) and pollen (−36%) harvesting by the Apis mellifera.	floral	pollen and nectar collected	exploitative competition	exploitative/resource	-1
Carneiro & Martins 2012	17	0	2012	Brazil	South America	Apis mellifera			Apis	introduced				Scaptotrigona			other bees	native	bee competition	Spondias mombin	no	field	yes	manipulative	Apis mellifera reduced native bee abundance by exploiting pollen availability		floral	pollen usage	exploitative competition	exploitative/resource	-1
El Shafie et al. 2002	27	0	2002	Sudan	Africa	Apis mellifera	12	similar	Apis	native				Apis florea	8.5	smaller	Apis	introduced	bee competition	Eruca sativa, Acacia seyal, Allium cepa, Phoenix dactylifera	yes	field	no	observational	Alternation of pollen use during the day, no clear advantage in pollen resource collection		floral	pollen usage	exploitative competition	exploitative/resource	0
Pick & Schlindwein 2011	109	0	2011	Brazil	South America	Apis mellifera	12	similar	Apis	introduced				Ancyloscelis apiformis	8	smaller	other bees	native	bee competition	Ipomoea bahiensis, Ipomoea nil, Merremia aegyptia	no	field	no	observational	Partitioning of resources by polylectic bees		floral	pollen usage	exploitative competition	exploitative/resource	0
Pick & Schlindwein 2011	109	0	2011	Brazil	South America	Apis mellifera	12	similar	Apis	introduced				Melitoma spp., Melitomella murihirta	9	smaller	other bees	native	bee competition	Ipomoea bahiensis, Ipomoea nil, Merremia aegyptia	no	field	no	observational	Partitioning of resources by polylectic bees		floral	pollen usage	exploitative competition	exploitative/resource	0
Menezes et al. 2007	89	0	2007	Brazil	South America	Apis mellifera	12	similar	Apis	introduced				Scaptotrigona debilis, other stingless bees	5	smaller	other bees	native	bee competition	Schefferla arboricola	exclusion/removal	field	yes	manipulative	Exclusion of Apis mellifera changes foraging behaviour of Scaptotrigona	Less flowers visited for shorter times. In absence of Apis, Scaptotrigona (which forages later in the day) collects pollen rather than nectar.	floral	pollen usage + behaviour	exploitative competition	exploitative/resource	-1
Nagamitsu et al. 2007	96	0	2007	Japan	East Asia	Bombus terrestris			Bombus	introduced				Bombus spp.			Bombus	native	bee competition	multiple	no	field	no	observational	No negative association of Bombus terrestris presence with local abundance or body size of native Bombus		bee	presence - trapping	exploitative competition	exploitative/resource	0
Nagamitsu et al. 2010	97	0	2010	Japan	East Asia	Bombus terrestris			Bombus	introduced				Bombus spp.			Bombus	native	bee competition		exclusion/removal	field	yes	manipulative	Removal of Bombus terrestris increased number of queens of native species in one of two years		bee	presence - trapping	exploitative competition	exploitative/resource	-1
Nakamura 2014	98	0	2014	Japan	East Asia	Bombus terrestris			Bombus	introduced				Bombus spp.			Bombus	native	bee competition		no	field	no	observational	Periodic overlap in floral usage	Niche overlap	bee	presence - trapping	exploitative competition	exploitative/resource	-1
McCune et al. 2020	190	1	2020	Canada	North America	Apis mellifera			Apis	introduced				bees			other bees	native	bee competition		no	field	no	observational	No evidence of competition at levels studied		bee	presence - trapping	exploitative competition	exploitative/resource	0
Pedro & de Camargo 1991	107	0	1991	Brazil	South America	Apis mellifera			Apis	introduced				bees			other bees	native	bee competition		no	field	no	observational	Niche partitioning between Apis mellifera and native bees	Niche partitioning	floral	relative abundance, phenology and flower visits	exploitative competition	exploitative/resource	0
Roubik 1983	119	0	1983	French Guiana	South America	Apis mellifera			Apis	introduced				Meliponines			other bees	native	bee competition		yes	field	yes	manipulative	No evidence for intense competition		floral	reproduction	exploitative competition	exploitative/resource	0
Taylor & Whelan 1988	138	0	1988	Australia	Oceania	Apis mellifera			Apis	introduced									bee/other competition	Grevillea x gaudichaudii	no	field	no	observational	Apis mellifera are not effective pollinators and may reduce native pollinator visits		floral	reproduction	exploitative competition	exploitative/resource	-1	included
Hudewenz & A.-M. Klein 2015	61	0	2015	Germany	Europe	Apis mellifera	12	similar	Apis	native				Osmia bicornis	10	similar	other bees	native	bee competition		yes	field	yes	manipulative	Decreased reproduction of Osmia bicornis under varying competitive situations with Apis mellifera		bee	reproductive success	exploitative competition	exploitative/resource	-1			Gold Standard for a single species
Paini & Roberts 2005	105	0	2005	Australia	Oceania	Apis mellifera	12	similar	Apis	introduced				Hylaeus alcyoneus	7	smaller	other bees	native	bee competition		yes	field	yes	manipulative	Reduction of nest production in presence of Apis mellifera colonies compared with control		bee	reproductive success	exploitative competition	exploitative/resource	-1
Hudewenz & A.-M. Klein 2013	60	0	2013	Germany	Europe	Apis mellifera			Apis	native				bees			other bees	native	bee competition	Calluna vulgaris	yes	field	yes	manipulative	Negative correlation with Apis mellifera foragers, but no clear impact on nest site prevalence in presenceof Apis mellifera		presence	reproductive success + visitation	exploitative competition	exploitative/resource	-1
Cane & Tepedino 2017	15	0	2017	United States	North America	Apis mellifera	12	similar	Apis	introduced				Megachile rotundata	8	smaller	other bees	introduced	bee competition		no	extrapolation	no	observational	Apis mellifera have potential to consume large quantities of resources		floral	resources	exploitative competition	exploitative/resource	-0.5
Inoue & Yokoyama 2010	65	0	2010	Japan	East Asia	Bombus terrestris			Bombus	introduced				Bombus sapporoensis, Bombus diversus			Bombus	native	bee competition		no	field	yes	manipulative	Large degree of niche overlap with Bombus terrestris with associated decline in other Bombus populations		floral	resources	exploitative competition	exploitative/resource	-1
Roubik et al. 1986	120	0	1986	Panama	Central America	Apis mellifera			Apis	introduced				Meliponines			other bees	native	bee competition		yes	field	yes	manipulative	Largely limited impacts of Apis mellifera on native bees potentially explained by foraging range	Niche overlap. Apis mellifera collected more resources than native bees	floral	resources	exploitative competition	exploitative/resource	0
Torne-Noguera et al. 2016	143	0	2016	Spain	Europe	Apis mellifera			Apis	introduced				bees			other bees	native	bee competition	Rosmarinus officinalis, Thymus vulgaris	no	field	no	observational	Higher abundance, utilisation, and depletion of resources by Apis mellifera		floral	resources	exploitative competition	exploitative/resource	-1
Wilms & Wiechers 1997	146	0	1997	Brazil	South America	Apis mellifera			Apis	introduced				Melipona spp.			other bees	native	bee competition		no	field	no	observational	Overlap in resource utilisation with potential for strong competition in some cases	Niche overlap	floral	resources	exploitative competition	exploitative/resource	-1
Renner et al. 2021	211	1	2021	Germany	Europe	Apis mellifera			Apis	managed/commercial				bees			other bees	native	bee competition		no	field	no	observational	Signficant negative relationship between densities of Apis mellifera and flower-visiting wild bees		floral	resources	exploitative competition	exploitative/resource	-1
Ings & Mogren 2020	177	1	2020	United Kingdom	Europe	Bombus terrestris dalmatinus	15	larger	Bombus	managed/commercial				Bombus terrestris audax	15	larger	Bombus	native	bee competition		no	field	no	observational	Bombus terrestris dalmatinus outperformed native Bombus t. audax in nectar foraging and gyne production		floral	floral usage + reproductive success	exploitative competition	exploitative/resource	-1
Aizen & Feinsinger 1994	2	0	1994	Argentina	South America	Apis mellifera			Apis	introduced				insects			other insect	native	bee/other competition		no	field	no	observational	Negative correlation between Apis mellifera presence and other insects	No aggression. Alternative explanation: habitat preferences.	floral	visitation	exploitative competition	exploitative/resource	-1
Aizen et al. 2011	3	0	2011	Argentina	South America	Bombus terrestris	15	larger	Bombus	introduced				Bombus dahlbomii	19	larger	Bombus	native	bee competition	Alstroemeria aurea	no	field	no	observational	Greater floral discrimination and foraging efficiency by native bee		floral	visitation	exploitative competition	exploitative/resource	0			this result was that exploitative competition was not observed, but there are other potential impacts (disease, see 4)
Badano & Vergara 2011	6	0	2011	Mexico	Central America	Apis mellifera			Apis	introduced				bees			other bees	native	bee competition	Coffea arabica	no	field	no	observational	Negative correlation between Apis mellifera presence and other insects	Reduction in coffee yield	floral	visitation	exploitative competition	exploitative/resource	-1
Balfour et al. 2013	7	0	2013	United Kingdom	Europe	Bombus spp.	13	larger	Bombus	native				Apis mellifera	12	similar	Apis	introduced	bee competition	Lavandula sp.	no	field	yes	manipulative	Apis mellifera are outcompeted by bumble bees due to floral architecture	Bumble bees forage more efficiently	floral	visitation	exploitative competition	exploitative/resource	0
Dohzono et al. 2008	24	0	2008	Japan	East Asia	Bombus terrestris			Bombus	introduced				Bombus spp.			Bombus	native	bee/other competition	Corydalis ambigua	no	field	no	observational	Introduced Bombus reduced pollination by native bees by reducing frequency of visitation via nectar robbing		floral	visitation	exploitative competition	exploitative/resource	-1	included
Faria & Araujo 2015	30	0	2015	Brazil	South America	Apis mellifera	12	similar	Apis	introduced				Augochloropsis spp.	8	smaller	other bees	native	bee/other competition	Psychotria carthagenensis	no	field	no	observational	No measured competitive effects		floral	visitation	exploitative competition	exploitative/resource	1	included
Faria & Araujo 2016	31	0	2016	Brazil	South America	Apis mellifera			Apis	introduced				insects			other insect	native	bee/other competition	Psychotria carthagenensis	no	field	no	observational	No measured competitive effects		floral	visitation	exploitative competition	exploitative/resource	1	included
Forup & Memmott 2005	32	0	2005	United Kingdom	Europe	Apis mellifera			Apis	introduced				Bombus spp.			Bombus	native	bee competition		no	field	no	observational	Negative association between Apis mellifera and Bombus abundance, but not with Bombus diversity	Niche overlap. Unclear relationships between floral abundance and bee abundance	floral	visitation	exploitative competition	exploitative/resource	-0.5
Ginsberg 1983	39	0	1983	United States	North America	Apis mellifera			Apis	introduced				bees			other bees	native	bee competition	Malus spp., Solidago juncea, Barbarea vulgaris,	no	field	no	observational	Variable potential competition due to differences in preferences of resources across seasons		floral	visitation	exploitative competition	exploitative/resource	-0.5
Goras et al. 2016	40	0	2016	Greece	Europe	Apis mellifera			Apis	native				bees			other bees	native	bee competition	Cistus creticus	yes	field	yes	manipulative	No impact on frequencies, but increased time spent on flowers by native insects after Apis mellifera introducton (non significant effects)	Niche overlap.	floral	visitation	exploitative competition	exploitative/resource	0
Goulson et al. 2002	42	0	2002	Australia	Oceania	Apis mellifera			Apis	introduced				insects			other insect	native	bee/other competition		no	field	no	observational	Apis mellifera showed depressing effect on native bees	Niche overlap.	floral	visitation	exploitative competition	exploitative/resource	-1
Goulson et al. 2002	42	0	2002	Australia	Oceania	Bombus terrestris			Bombus	introduced				insects			other insect	native	bee/other competition		no	field	no	observational	Bombus had minimal impact on native insects	Niche overlap.	floral	visitation	exploitative competition	exploitative/resource	0
Gross 2001	48	0	2001	Australia	Oceania	Apis mellifera			Apis	introduced				bees			other bees	native	bee competition	Dillwynia juniperina	no	field	no	observational	Native bee presence is negatively correlated with Apis mellifera presence	Apis mellifera can augment pollination	floral	visitation	exploitative competition	exploitative/resource	-1	included
Herbertsson et al. 2016	52	0	2016	Sweden	Europe	Apis mellifera			Apis	introduced				Bombus spp.			Bombus	native	bee competition		yes	field	yes	manipulative	Adding Apis mellifera suppressed Bombus densities in some landscapes but not in others (homogeneous vs. heterogeneous)		floral	visitation	exploitative competition	exploitative/resource	-0.5
Hingston & McQuillan 1998	55	0	1998	Australia	Oceania	Bombus terrestris			Bombus	introduced				Megachilids			other bees	native	bee competition		no	field	yes	manipulative	Native bees avoided foraging in areas where Bombus were present	Niche overlap.Nectar depletion correlated with decline in floral visitation	floral	visitation	exploitative competition	exploitative/resource	-1
Hingston & McQuillan 1999	56	0	1999	Australia	Oceania	Bombus terrestris			Bombus	introduced				Chalicodoma spp.			other bees	native	bee competition		no	field	yes	manipulative	Native species spent less time at flowers where Bombus terrestris foraged than control	Bombus also greater range of foraging temperatures than native species	floral	visitation	exploitative competition	exploitative/resource	-1
Holmes 1964	58	0	1964	United States	North America	Apis mellifera			Apis	introduced				Bombus spp.			Bombus	native	bee competition		no	field	no	observational	Not direct displacement, perhaps nectar competition		floral	visitation	exploitative competition	exploitative/resource	-1			only abstract available
Nielsen et al. 2012	100	0	2012	Europe	Europe	Apis mellifera			Apis	native				insects			other insect	native	bee/other competition	multiple	no	field	no	observational	Varying effects of Apis mellifera on visitation frequencies of pollinator community	Diverse, but negative effects noted for Bombus, hoverflies	floral	visitation	exploitative competition	exploitative/resource	-0.5
Nishikawa & Shimamura 2016	101	0	2016	Japan	East Asia	Bombus terrestris			Bombus	introduced				Bombus spp.			Bombus	native	bee competition	multiple	no	field	no	observational	No negative effect of alien Bombus on foraging of native bees, but some niche overlap	Niche overlap	floral	visitation	exploitative competition	exploitative/resource	0
Pinkus-Rendon et al. 2005	110	0	2005	Mexico	Central America	Apis mellifera			Apis	introduced				bees			other bees	native	bee competition	Cucurbita moschata, Citrullus lanatus	no	field	no	observational	Displacement or hierarchy over other bee species by Apis mellifera		floral	visitation	exploitative competition	exploitative/resource	-1
Roubik 1978	117	0	1978	French Guiana	South America	Apis mellifera			Apis	introduced				Meliponines			other bees	native	bee competition	multiple	yes	field	yes	manipulative	After introduction of Apis mellifera hives, stingless bees became less abundant or harvested less resources with increasing Apis mellifera abundance		floral	visitation	exploitative competition	exploitative/resource	-1
Schaffer et al. 1979	124	0	1979	United States	North America	Apis mellifera	12	similar	Apis	introduced				Bombus pennsylvanicus sonorus	14	larger	other bees	native	bee competition	Agave schottii	no	field	no	observational	Apis mellifera excludes native species, Bombus excludes Xylocopa		floral	visitation	exploitative competition	exploitative/resource	-1
Schaffer et al. 1979	124	0	1979	United States	North America	Apis mellifera	12	similar	Apis	introduced				Xylocopa arizonensis, Bombus pennsylvanicus sonorus	28	larger	other bees	native	bee competition	Agave schottii	no	field	no	observational	Apis mellifera excludes native species, Bombus excludes Xylocopa		floral	visitation	exploitative competition	exploitative/resource	-1
Schaffer et al. 1983	125	0	1983	United States	North America	Apis mellifera	12	similar	Apis	introduced				Bombus pennsylvanicus sonorus, ants	14	larger	other bees	native	bee competition	Agave schottii	yes	field	yes	manipulative	Data presented suggests competition and supports previous research	Some temporal partitioning, introduction of hives had no discernable effect of increasing Apis mellifera numbers	floral	visitation	exploitative competition	exploitative/resource	-1
Schaffer et al. 1983	125	0	1983	United States	North America	Apis mellifera	12	similar	Apis	introduced				Xylocopa arizonensis, ants	28	larger	other bees	native	bee competition	Agave schottii	yes	field	yes	manipulative	Data presented suggests competition and supports previous research	Some temporal partitioning, introduction of hives had no discernable effect of increasing Apis mellifera numbers	floral	visitation	exploitative competition	exploitative/resource	-1
Semida & Elbanna 2006	126	0	2006	Egypt	Africa	Apis mellifera			Apis	introduced				bees			other bees	native	bee competition	multiple	no	field	no	observational	Negative impact on smallest bees with partitionining among larger species		floral	visitation	exploitative competition	exploitative/resource	-1
Shavit et al. 2009	127	0	2009	Israel	Middle East	Apis mellifera			Apis	introduced				bees			other bees	native	bee competition		yes	field	yes	manipulative	Circumstantial evidence for possible negative effects of Apis mellifera on foraging behaviour of native bees at peak of flowering season	Effects exacerbated during drought and when resources scarce	floral	visitation	exploitative competition	exploitative/resource	-0.5
Steffan-Dewenter & Tscharntke 2000	131	0	2000	Germany	Europe	Apis mellifera			Apis	native				bees			other bees	native	bee competition		no	field	no	observational	Large overlap in floral usage, but no relationship between density of Apis mellifera colonies with species richness or abundance of other bees	Niche overlap	floral	visitation	exploitative competition	exploitative/resource	0
Stout et al. 2002	132	0	2002	Australia	Oceania	Bombus terrestris	15	larger	Bombus	introduced				Apis mellifera	12	similar	Apis	introduced	bee/other competition	Lupinus arboreus	no	field	no	observational	Bombus terrestris may exclude Apis mellifera from Lupinus arboreus, Cytisus scoparius, and others		floral	visitation	exploitative competition	exploitative/resource	-1	included
Tatsuno & Osawa 2016	137	0	2016	Japan	East Asia	Apis mellifera	12	similar	Apis	introduced				Apis cerana	9	smaller	Apis	native	bee/other competition		no	field	no	observational	Floral preference overlap but different preferences		floral	visitation	exploitative competition	exploitative/resource	0
Tepedino et al. 2007	139	0	2007	United States	North America	Apis mellifera			Apis	introduced				bees			other bees	native	bee competition		yes	field	yes	manipulative	No inverse correlation between Apis mellifera and native bee visitation rates	Native bee visitation did not increase with decreased distance to hives. Low visitation of Apis mellifera not related to native bee visitation.	floral	visitation	exploitative competition	exploitative/resource	0
Thomson 2006	141	0	2006	United States	North America	Apis mellifera			Apis	introduced				Bombus spp.			Bombus	native	bee competition		yes	field	yes	manipulative	Moderate to high niche overlap	Niche overlap. Reduced forager abundances with greater proximity to Apis mellifera hives, but difficulty to discern effects from limited abundance correlation results	floral	visitation	exploitative competition	exploitative/resource	-0.5
Thomson 2016	142	0	2016	United States	North America	Apis mellifera			Apis	introduced				Bombus spp.			Bombus	native	bee competition		no	field	no	observational	Increases in Apis mellifera strongly correlated with declines in Bombus and reduced diet overlap, suggesting resource competition	Niche overlap	floral	visitation	exploitative competition	exploitative/resource	-1
Walther-Hellwig et al. 2006	144	0	2006	Germany	Europe	Apis mellifera			Apis	introduced				Bombus spp.			Bombus	native	bee competition	Phacelia tanacetifolia	yes	field	yes	manipulative	Observed potential competitive effects (reduced density) not generalised across the genus, but on specific Bombus spp.		floral	visitation	exploitative competition	exploitative/resource	-1
Gillespie & Elle 2018	167	1	2018	Canada	North America	Apis mellifera			Apis	introduced				Bombus spp.			Bombus	native	bee/other competition	multiple	no	field	no	observational	More evidence for unique direct impacts of non-native Apis mellifera on Bombus, but possibly via plants	Diet overlap increased with Camassia quamash density for all focal pollinators	floral	visitation	exploitative competition	exploitative/resource	0
Hung et al. 2019	176	1	2019	United States	North America	Apis mellifera			Apis	introduced				insects			other insect	native	bee/other competition		no	field	no	observational	Apis mellifera utilise abundant flowering species more quickly than native insects, resulting in greater utilisation proportions		floral	visitation	exploitative competition	exploitative/resource	-0.5
Iwasaki et al. 2018	179	1	2018	New Zealand	Oceania	Apis mellifera			Apis	introduced				bees			other bees	native	bee competition		yes	field	yes	manipulative	Resource partitioning by introduced and native bees more overlap within groups		floral	visitation	exploitative competition	exploitative/resource	0
Jeavons et al. 2020	181	1	2020	France	Europe	Apis mellifera			Apis	native				insects			other insect	native	bee/other competition		yes	field	no	observational	Honeybees dominant flower visitor, overall niche partitioning	Some negative associations with Apis mellifera presence	floral	visitation	exploitative competition	exploitative/resource	-1
Johanson et al. 2019	182	1	2019	Australia	Oceania	Apis mellifera			Apis	introduced				bees			other bees	native	bee competition		no	field	no	observational	Honeybees have large overlap with native bee species		floral	visitation	exploitative competition	exploitative/resource	-0.5
Lichtenberg et al. 2020	185	1	2020	United States	North America	Bombus bifarius	11	similar	Bombus	native				Bombus flavifrons	12	similar	Bombus	native	bee competition	Linaria vulgaris, Corydalis caseana, Mertensia ciliata	no	field	yes	manipulative	Discrepencies with floral visitation constancy with high competition	Foraging tactics constant despite differences in competition for nectar	floral	visitation	exploitative competition	exploitative/resource	NA			Not relevant to measured competition
Magrach et al. 2017	187	1	2017	Spain	Europe	Apis mellifera			Apis	native				insects			other insect	native	bee/other competition		no	field	no	observational	When Apis mellifera populations increase and spillover into woodlands following the end of mass-flowering crops, plant-pollinator interactions are reassembled in the community	Negative effects on pollination and local abundance of other species	floral	visitation	exploitative competition	exploitative/resource	-1
Nielsen et al. 2017	198	1	2017	Norway	Europe	Apis mellifera			Apis	native				Bombus spp.			Bombus	native	bee competition		no	field	no	observational	Apis mellifera may exclude Bombus	Apis mellifera monopolised resources that Bombus are known to use	floral	visitation	exploitative competition	exploitative/resource	-1
Nishikawa et al. 2019	199	1	2019	Japan	East Asia	Bombus terrestris			Bombus	introduced				Bombus spp.			Bombus	native	bee competition		no	field	no	observational	Bombus species partition resources		floral	visitation	exploitative competition	exploitative/resource	-0.5			inferred potential competition in area with more species that would overlap with B. terrestris resource use
Portman et al. 2019	204	1	2019	United States	North America	Apis mellifera			Apis	introduced				bees			other bees	native	pollination network analysis	Arctomecon humilis	no	field	no	observational	Disruption of pollination network and subsequent reduction in rare host plant for native pollinators		floral	visitation	exploitative competition	exploitative/resource	-1
Portman et al. 2018	205	1	2018	United States	North America	Apis mellifera	12	similar	Apis	introduced				Perdita meconis	7	smaller	other bees	native	bee competition	Arctomecon spp.	no	field	no	observational	Specialist bees survived because Apis mellifera were not utilising preferred host plant because of alternative floral resources	Where native bees declined was where Apis mellifera had no alternative host plant	floral	visitation	exploitative competition	exploitative/resource	-1
Prendergast & Ollerton 2021	206	1	2021	Australia	Oceania	Apis mellifera			Apis	introduced				bees			other bees	native	pollination network analysis		no	field	no	observational	Apis mellifera have significant impacts on floral networks	Associated impacts on floral networks suggest competition with native bees	floral	visitation	exploitative competition	exploitative/resource	-1
Saez et al. 2017	214	1	2017	Argentina	South America	Bombus terrestris	15	larger	Bombus	introduced				Apis mellifera	12	similar	Apis	managed/commercial	bee competition	Rubus idaeus	no	field	no	observational	High nectar robbing by introduced Bombus can reduce resources for Apis mellifera		floral	visitation	exploitative competition	exploitative/resource	-1
Valido et al. 2019	223	1	2019	Canary Islands	Africa	Apis mellifera			Apis	native				pollinators			other pollinator	native	pollination network analysis		yes	field	yes	manipulative	Beekeeping reduces diversity of wild pollinators and interaction links in networks	Disruption of hierarchical strcutural organisation of pollination networks	floral	visitation	exploitative competition	exploitative/resource	-1
Wignall et al. 2020	224	1	2020	United Kingdom	Europe	Apis mellifera	12	similar	Apis	native				Bombus terrestris, insects	13	larger	Bombus + other	native	bee/other competition		exclusion/removal	field	yes	manipulative	Exclusion of Apis/Bombus bees results in increases in resource availability and foraging by non-excluded bees	When Apis mellifera is excluded, Bombus numbers increase	floral	visitation	exploitative competition	exploitative/resource	-1			inferred by response after exclusion
Wignall et al. 2020	224	1	2020	United Kingdom	Europe	Bombus terrestris	15	larger	Bombus	native				Apis mellifera, insects	12	similar	Apis + other	native	bee/other competition		exclusion/removal	field	yes	manipulative	Exclusion of Apis/Bombus bees results in increases in resource availability and foraging by non-excluded bees	When Bombus terrestris is excluded, Apis mellifera numbers did not increase	floral	visitation	exploitative competition	exploitative/resource	0			inferred by response after exclusion
Wignall et al. 2020	224	1	2020	United Kingdom	Europe	Apis mellifera			Apis	native		Bombus terrestrs	native	insects			other insect	native	bee/other competition		exclusion/removal	field	yes	manipulative	Exclusion of Apis/Bombus bees results in increases in resource availability and foraging by non-excluded bees	When both are excluded, solitary bee numbers increased	floral	visitation	exploitative competition	exploitative/resource	-1			inferred by response after exclusion
Wignall et al. 2020	225	1	2020	United Kingdom	Europe	Bombus spp.	not specified		Bombus	native				Apis mellifera	12	similar	Apis	native	bee competition		exclusion/removal	field	yes	manipulative	Exclusion of Bombus results in increase of Apis foragers	Effects are stronger in summer than spring/autumn	floral	visitation	exploitative competition	exploitative/resource	-1			For the HBE treatment, fewer honey bees = fewer bumblebees in control
Franco et al. 2009	34	0	2009	Brazil	South America	Apis mellifera	12	similar	Apis	introduced				Bombus atratus	15	larger	Bombus	native	bee competition		no	field	no	observational	Variable potential competition due to differences in preferences of resources across seasons, measured by niche overlap	Niche overlap.	floral	visitation + behaviour	exploitative competition	exploitative/resource	-0.5
Goulson & Sparrow 2009	44	0	2009	United Kingdom	Europe	Apis mellifera			Apis	native				Bombus spp.			Bombus	native	bee competition		no	field	yes	manipulative	Four species of Bombus had reduced worker size where there are large numbers of Apis mellifera	Reduced worker size	bee	worker size	exploitative competition	exploitative/resource	-1
Herrera 2020	174	1	2020	Mediterranean	Europe	Apis mellifera			Apis	introduced				bees			other bees	native	bee competition		no	field	no	observational	Over a period of 54 years wild bees have been gradually replaced by Apis mellifera in flowers of wild and cultivated plants	The proportion of wild bees at flowers was four times greater than that of Apis mellifera at the beginning of the period. The proportions of both groups became roughly similar 50 years later.	floral	proportional change	exponential increase in honey bee hives displaces native bees	exploitative/resource	-1
Graf et al. 2020	168	1	2020	Brazil	South America	Apis mellifera			Apis	introduced		Anthidium manicatum	introduced	bees			other bees	native	bee competition		no	field	no	observational	Apis mellifera had no effect on native bee composition despite high abundance	Anthidium manicatum, novel arrival might have an effect	floral	visitation	high floral abundance in urban environment	exploitative/resource	0
Aguero et al. 2020	149	1	2019	Argentina	South America	Apis mellifera, Bombus terrestris, Bombus ruderatus			Apis + Bombus	introduced				pollinators			other pollinator	native	bee/other competition	Oxalis valdivensis, Mutsia spinosa, Cirsium vulgare	yes	field	yes	manipulative	Increased Apis mellifera density does not lead to higher visitation. More deposition of conspecific pollen but negatively affected visitation by introduced Bombus on one plant species and heterospecific pollen deposition in another plant species.	Increasing Apis mellifera density does not lead to reduced visitation by native pollinators	floral	visitation	increased visitation	exploitative/resource	0
Ott et al. 2016	103	0	2016	United States	North America	Apis mellifera	12	similar	Apis	introduced				Bombus vosnesenskii, Xylocopa spp.	14	larger	Bombus + other	native	bee/other competition	Salvia apiana	no	field	no	observational	Apis mellifera actively displace other bees		floral	visitation	interference competition	exploitative/resource	-0.5	included
Rogers et al. 2013	116	0	2013	United States	North America	Apis mellifera	12	similar	Apis	introduced				Bombus impatiens	13	larger	Bombus	native	bee competition		no	field/lab	no	manipulative	Apis mellifera foraging behaviour is affected less by conspecifics than Bombus foraging behaviour on artificial flowers	Artificial flowers	floral	visitation	interference competition	exploitative/resource	-1
Roubik 1980	118	0	1980	French Guiana	South America	Apis mellifera			Apis	introduced				Meliponines			other bees	native	bee competition		no	field	no	observational	Africanised Apis mellifera are not usually displaced by aggressive native bees	Apis mellifera dominate feeders	floral	visitation	interference competition	exploitative/resource	-1			Negative because as an invading species, the inherent defense of native species are ineffective
Jaca et al. 2019	180	1	2019	Canary Islands	Africa	Apis mellifera			Apis	native									bee/other competition	Canarina canariensis	no	field	yes	manipulative	Honeybees contributed little to reproduction but depleted nectar, potential negative impacts on native pollinators including birds		bee	reproductive success	invasive exploitation	exploitative/resource	-0.5
Paini et al. 2005	106	0	2005	Australia	Oceania	Apis mellifera			Apis	introduced				Megachile sp. M323/F367			other bees	native	bee competition	Jacksonia	yes	field	yes	manipulative	No effect of introduced hives	Resource overlap only at start of experiment. The native bee, being better adapted to the high summer temperatures has different activity patterns.	floral	reproduction + resource overlap	physiological advantage	exploitative/resource	0
Ishii et al. 2008	66	0	2008	Japan	East Asia	Bombus terrestris			Bombus	introduced				Bombus spp.			Bombus	native	bee competition	Trifolium pratense, Trifolium repens, Lavandula angustifolia	NA	field	no	observational	Potential displacement of native species	Dominance of open habitat, no invasion of forest by B. terrestris	floral	resource/habitat occupancy	potential resource exploitation via nectar robbing	exploitative/resource	-1
Neumayer 2006	99	0	2006	Austria	Europe	Apis mellifera			Apis	introduced				insects			other insect	native	bee/other competition	Carduus defloratus, Geranium sylvaticum, Leontodon hispidus, Lotus corniculatus, Rhododendron hirsutum, Thymus pulegioides agg., Trifolium badium, Trifolium repens	yes	field	yes	manipulative	Apis mellifera reduced nectar	Niche overlap. Effects visible up to 800 m from the hive.	floral	nectar usage	resource competition	exploitative/resource	-1
Pleasants 1981	111	0	1981	United States	North America	Apis mellifera			Apis	introduced				Bombus spp.			Bombus	native	bee competition		exclusion/removal	field	yes	manipulative	The abundance of Bombus species that had resource overlap with Apis increased	Niche overlap resulting in near-perfect density compensation	floral	visitation	resource competition	exploitative/resource	-1
Roubik & Villanueva-Gutierrez 2009	121	0	2009	Brazil	South America	Apis mellifera			Apis	introduced				bees			other bees	native	pollination network analysis		exclusion/removal	field	yes	manipulative	Resource competition	Threefold increase in native bee abundance by preventing pollen collection by Apis	floral	visitation	resource competition	exploitative/resource	-1
Schaffer et al. 1983	125	0	1983	United States	North America	Apis mellifera			Apis	introduced				Bombus spp., solitary bees			Bombus + other	native	pollination network analysis	Agave schottii	yes	field	yes	manipulative	Resource competition	Abundance of Bombus and solitary bees on flowersand nectar standing crop increased after hive removal then decreased as feral Apis mellifera increased	floral	visitation + nectar availability	resource competition	exploitative/resource	-1
Hennessy et al 2021	172	1	2021	United Kingdom	Europe	Colletes hederae	13	larger	other bees	introduced				Apis mellifera	12	similar	Apis	introduced	bee/other competition	Hedera helix	no	field	no	observational	Substantial resource overlap gives scope for competition	Colletes hederae is a pollen specialist on ivy (Hedera helix). 90% of Apis collected pollen was from ivy.	floral	pollen usage	resource overlap	exploitative/resource	0
Kuhn et al. 2006	76	0	2006	Germany	Europe	Apis mellifera			Apis	native				bees			other bees	native	bee competition	Epilobium angustifolium	yes	field	yes	manipulative	No increase in duration of foraging trips or decline in flower visits by other bees with hive additions		presence	counts	resource partitioning	exploitative/resource	0
Horskins & Turner 1999	59	0	1999	Australia	Oceania	Apis mellifera			Apis	introduced				bees			other bees	native	bee competition	Eucalyptus costata	no	field	no	observational	Seemingly no apparent overlap in resource utilisation or differential reductions based on foraging times		floral	nectar usage	resource partitioning	exploitative/resource	1	included
Kajobe 2007	70	0	2007	Uganda	Africa	Apis mellifera	12	similar	Apis	native				Meliponula spp.	7	smaller	other bees	native	bee competition		exclusion/removal	field	yes	manipulative	Apis mellifera visit more flower species with potential niche partitioning	Overlap of flowers range between 20-50%	floral	pollen usage	resource partitioning	exploitative/resource	0
Tropek et al. 2018	221	1	2018	Cameroon	Africa	Apis mellifera	12	similar	Apis	native				Meliplebeia ogouensis	7	smaller	other bees	native	bee competition		no	field	no	observational	Low short term food niche overlap	Strong resource partitioning between generalists	floral	resources	resource partitioning	exploitative/resource	0
Norfolk et al. 2018	200	1	2018	Egypt	Africa	Apis mellifera			Apis	introduced				bees			other bees	native	pollination network analysis		no	field	no	observational	Overlap in resource utilisation with native bees	Local range-restricted plant species have specialised relationships with local species which make these plants vulnerable to changes in pollinator networks due to introduced super-generalist Apis mellifera	floral	visitation	resource utilisation	exploitative/resource	-1
Fitch et al. 2019	165	1	2019	United States	North America	Apis mellifera			Apis	introduced		other exotic bee species		bees			other bees	native	bee competition		no	field	no	observational	Negative relationship between native and exotic bee abundance at sites with high total bee abundance, but not with Apis mellifera		floral	counts	correlative	inferred	-1
Smith-Ramírez et al. 2014	130	0	2014	Chile	South America	Apis mellifera	12	similar	Apis	introduced				Bombus dahlbomii, insects	19	larger	Bombus + other	native	bee/other competition	Eucryphia cordifolia	no	field	no	observational	Increasing abundances of introduced bees and correlative declines of native	Interannual variation in species-rich pollinator assemblages	floral	visitation	correlative	inferred	-0.5
Smith-Ramírez et al. 2014	130	0	2014	Chile	South America	Bombus terrestris	15	larger	Bombus	introduced				insects, Bombus dahlbomii	19	larger	Bombus + other	native	bee/other competition	Eucryphia cordifolia	no	field	no	observational	Increasing abundances of introduced bees and correlative declines of native	Bombus terrestris increase in later seasons also associated with decline in B. dahlbomii numbers	floral	visitation	correlative	inferred	-0.5
LeCroy et al. 2020	184	1	2020	United States	North America	Osmia taurus, Osmia cornifrons			other bees	introduced				bees			other bees	native	bee competition		no	field	no	observational	Negative correlations between exotic Osmia species and native species over time		bee	presence - trapping	multiple	NA	-0.5
Morales et al. 2013	92	0	2013	Argentina	South America	Bombus spp.	not specified		Bombus	introduced				Bombus dahlbomii	19	larger	Bombus	native	bee competition	multiple	no	field	no	observational	Associated decline with introduction of other Bombus species		presence	counts	presence	NA	-1			associative study, Mallinger incorrect with location
Bramke et al. 2019	158	1	2019	Germany	Europe	Apis mellifera	12	similar	Apis	introduced	Nosema ceranae			Osmia bicornis	10	similar	other bees	native	bee disease		NA	lab	no	manipulative	Nosema ceranae causes mortality in O. bicornis		pathogen	mortality	mortality	NA - disease	-1
Arbetman et al. 2013	4	0	2013	Argentina	South America	Bombus terrestris	15	larger	Bombus	introduced	Apicystis bombi			Bombus ruderatus, Bombus dahlbomii	13	larger	Bombus	introduced	bee disease		no	field	no	observational	Detection of novel virus post-invasion of Bombus terrestris	Circumstantial link to population collapse of B. dahlbomii via increased disease prevalence	pathogen	disease prevalence	pathogen detection/spillover	NA - disease	-1		included
Cameron et al. 2016	14	0	2016	United States	North America	Bombus spp.			Bombus	introduced	Nosema bombi			Bombus spp.			Bombus	native	bee disease		no	lab	no	observational	Increase in wild incidence of Nosema bombi correlates with increase in managed Bombus for agriculture	Similarly low rates of diversity as where managed Bombus are prevalent, such as europe, but not asia where they are not used	pathogen	disease prevalence	pathogen detection/spillover	NA - disease	-1		included
Genersch et al. 2006	36	0	2006	Germany	Europe	Apis mellifera			Apis	native	DWV			Bombus spp.			Bombus	native	bee disease		no	field	no	observational	Detection of Apis disease		pathogen	disease prevalence	pathogen detection/spillover	NA - disease	-1		included
Gilliam et al. 1994	37	0	1994	United States	North America	Apis mellifera	12	similar	Apis	introduced	Ascosphaera apis			Xylocopa californica	28	larger	other bees	native	bee disease		no	field	no	observational	Detection of Apis disease		pathogen	disease prevalence	pathogen detection/spillover	NA - disease	-0.5		included
Graystock et al. 2013	46	0	2013	United Kingdom	Europe	Bombus spp.			Bombus	native	Nosema ceranae								bee disease		no	field/lab	no	observational	Detection of Apis disease		pathogen	disease prevalence	pathogen detection/spillover	NA - disease	-1		included
Graystock et al. 2013	47	0	2013	United Kingdom	Europe	Bombus spp.			Bombus	native	Apicystis bombi, Crithidia bombi, Nosema apis, Nosema bombi, Nosema ceranae								bee disease		no	field/lab	no	observational	Detection of disease in commercial Bombus colonies	Apis mellifera-> Bombus spread potential and vice versa	pathogen	disease prevalence	pathogen detection/spillover	NA - disease	-1		included
Koch & Strange 2012	74	0	2012	United States	North America	Bombus spp.			Bombus	native	Nosema bombi			Bombus spp.			Bombus	native	bee disease		no	field	no	observational	Multiple species present with disease	Not likely to be from commercial operations and likely represeny natural disease dynamics	pathogen	disease prevalence	pathogen detection/spillover	NA - disease	0		included
Kojima et al. 2011	75	0	2011	Japan	East Asia	Apis mellifera	12	similar	Apis	introduced	BQCV, DWV, IAPV, SBV, Acarapis mite			Apis cerana	9	smaller	Apis	native	bee disease		no	field	no	observational	All diseases except SBV found in native Apis mellifera	Acarapis woodi specifically found in collapsing native bee colonies	pathogen	disease prevalence	pathogen detection/spillover	NA - disease	-1		included
Levitt et al. 2013	77	0	2013	United States	North America	Apis mellifera			Apis	introduced	BQCV, DWV, IAPV, KBV, SBV			insects			other insect	native	bee disease		no	field	no	observational	Detection of bee disease in multiple species	Dwv, iapv spread	pathogen	disease prevalence	pathogen detection/spillover	NA - disease	-1		included
Li et al. 2011	78	0	2011	United States	North America	Apis mellifera	12	similar	Apis	introduced	DWV			Bombus huntii	13	larger	Bombus	native	bee disease		no	field/lab	no	observational	Detection of disease replication in gut	Detection in field	pathogen	disease prevalence	pathogen detection/spillover	NA - disease	-1		included
Maharramov et al. 2013	85	0	2013	France	Europe	Apis mellifera, Bombus terrestris, Bombus ruderatus			Apis + Bombus	introduced	Apicystis bombi			bees			other bees	native	bee disease		no	lab	no	observational	Detection of bee disease in multiple species	Suggestion that A. bombi is emerging infectious disease	pathogen	disease prevalence	pathogen detection/spillover	NA - disease	0		included
McMahon et al. 2015	88	0	2015	United Kingdom	Europe	Apis mellifera			Apis	managed/commercial	ABPV, BQCV, CBPV, DWV, SBPV, SBV			bees			other bees	native	bee disease		no	field	no	observational	Detection of bee disease in multiple species	Widespread transmission of rna viruses between managed and wild bees	pathogen	disease prevalence	pathogen detection/spillover	NA - disease	-1
Murray et al. 2013	94	0	2013	United States	North America	Bombus terrestris			Bombus	managed/commercial	Crithidia spp., Nosema spp.			Bombus spp.			Bombus	native	bee disease		yes	field/lab	yes	manipulative	Detection of bee virus crossover		pathogen	disease prevalence	pathogen detection/spillover	NA - disease	-1
Otterstatter & Thomson 2008	104	0	2008	Canada	North America	Bombus spp.			Bombus	managed/commercial	Crithidia bombi			Bombus spp.			Bombus	native	bee disease		no	field	no	observational	Pathogen spillover from commercial colonies		pathogen	disease prevalence	pathogen detection/spillover	NA - disease	-1		included
Peng et al. 2011	108	0	2011	United States	North America	Apis mellifera	12	similar	Apis	introduced	BQCV			Bombus huntii	13	larger	Bombus	native	bee disease		no	lab	no	manipulative	Replication of BQCV in Bombus gut	Detetcion of BQCV in field collected bees	pathogen	disease prevalence	pathogen detection/spillover	NA - disease	-1		included
Plischuk & Lange 2009	112	0	2009	Argentina	South America	Bombus terrestris			Bombus	introduced	Apicystis bombi, Crithidia bombi			Bombus spp.			Bombus	native	bee disease		no	field	no	observational	Detection of introduced pathogens in introduced invasive bees	No detection yet in native bees sampled	pathogen	disease prevalence	pathogen detection/spillover	NA - disease	0		included
Plischuk et al. 2009	113	0	2009	Argentina	South America	Apis mellifera			Apis	introduced	Nosema ceranae			Bombus spp.			Bombus	native	bee disease		no	field	no	observational	Detection of introduced pathogens in native bees		pathogen	disease prevalence	pathogen detection/spillover	NA - disease	-0.5		included
Ravoet et al. 2014	114	0	2014	Belgium	Europe	Apis mellifera			Apis	native	Apis mellifera filamentous virus, Macula-like virus, Nosema thomsoni			bees			other bees	native	bee disease		no	field	no	observational	Detection of introduced Apis mellifera pathogens in native bees		pathogen	disease prevalence	pathogen detection/spillover	NA - disease	-1
Singh et al. 2010	129	0	2010	United States	North America	Apis mellifera			Apis	introduced	BQCV,IAPV, SBV, SWV			Hymenoptera			other insect	native	bee disease		no	field/lab	no	observational	Viral detection and spread among bees and other Hymenopterans		pathogen	disease prevalence	pathogen detection/spillover	NA - disease	-1
Whitehorn et al. 2013	145	0	2013	United Kingdom	Europe	Bombus terrestris			Bombus	managed/commercial	Apicystis bombi, Crithidia spp., Nosemi bombi			Bombus spp.			Bombus	native	bee disease		yes	field	yes	manipulative	Crithidia spp. prevalence rose in relation to promixity to commercial farms	Commercial bees may help amplify local disease abundances. No detection of relaying disease back into community, also late season may reduce impact.	pathogen	disease prevalence	pathogen detection/spillover	NA - disease	0		included
Manley et al. 2019	189	1	2019	United Kingdom	Europe	Apis mellifera			Apis	native	DWV			Bombus spp.			Bombus	native	bee disease		NA	field	yes	manipulative	DWV spread concurrent with Apis mellifera into Bombus populations		pathogen	disease prevalence	pathogen detection/spillover	NA - disease	-1
Melathopoulos et al. 2017	191	1	2017	Canada	North America	Apis mellifera	12	similar	Apis	introduced	ABPV, DWV, SBV			Megachile rotundata	8	smaller	other bees	introduced	bee disease		NA	field	no	observational	Little evidence of extensive viral transmission from Apis mellifera colonies to Megachile		pathogen	disease prevalence	pathogen detection/spillover	NA - disease	0
Mueller et al. 2019	194	1	2019	Germany	Europe	Apis mellifera	12	similar	Apis	introduced	Nosema ceranae			Osmia bicornis	10	similar	other bees	native	bee disease		NA	field	yes	manipulative	Osmia bicornis is susceptible to infection, but effects on host fitness is negligable	Osmia bicornis may act as a reservoir host in the wild	pathogen	disease prevalence	pathogen detection/spillover	NA - disease	-0.5
Murray et al. 2019	195	1	2019	United States	North America	Apis mellifera			Apis	introduced	BQCV, DWV, SBV			Andrena spp.			other bees	native	bee disease		yes	lab	no	manipulative	Widespread pathogen sharing between Apis mellifera and distantly related wild bees		pathogen	disease prevalence	pathogen detection/spillover	NA - disease	-1
Ngor et al. 2020	197	1	2020	United States	North America	Apis mellifera, Bombus spp.	not specified		Apis + Bombus	introduced	Crithidia bombi, Crithidia mellificae, Lotmaria passim, Nosema cerane			Apis mellifera	12	similar	Apis	native/introduced	bee disease		NA	field/lab	yes	manipulative	Cross infection by Crithidia bombi and Crithidia mellificae, with replications in Megachile rotundata and Osmia lignaria	Apis mellifera pathogens may have broad host range	pathogen	disease prevalence	pathogen detection/spillover	NA - disease	-1
Ngor et al. 2020	197	1	2020	United States	North America	Apis mellifera, Bombus spp.			Apis + Bombus	introduced	Crithidia bombi, Crithidia mellificae, Lotmaria passim, Nosema cerane			Bombus impatiens	13	larger	Apis	native/introduced	bee disease		NA	field/lab	yes	manipulative	Cross infection by Crithidia bombi and Crithidia mellificae, with replications in Megachile rotundata and Osmia lignaria	Apis mellifera pathogens may have broad host range	pathogen	disease prevalence	pathogen detection/spillover	NA - disease	-1
Ngor et al. 2020	197	1	2020	United States	North America	Apis mellifera, Bombus spp.	not specified		Apis + Bombus	introduced	Crithidia bombi, Crithidia mellificae, Lotmaria passim, Nosema cerane			Halictus ligatus	9	smaller	Apis	native/introduced	bee disease		NA	field/lab	yes	manipulative	Cross infection by Crithidia bombi and Crithidia mellificae, with replications in Megachile rotundata and Osmia lignaria	Apis mellifera pathogens may have broad host range	pathogen	disease prevalence	pathogen detection/spillover	NA - disease	-1
Ngor et al. 2020	197	1	2020	United States	North America	Apis mellifera, Bombus spp.	not specified		Apis + Bombus	introduced	Crithidia bombi, Crithidia mellificae, Lotmaria passim, Nosema cerane			Megachile rotundata	8	smaller	Apis	native/introduced	bee disease		NA	field/lab	yes	manipulative	Cross infection by Crithidia bombi and Crithidia mellificae, with replications in Megachile rotundata and Osmia lignaria	Apis mellifera pathogens may have broad host range	pathogen	disease prevalence	pathogen detection/spillover	NA - disease	-1
Ngor et al. 2020	197	1	2020	United States	North America	Apis mellifera, Bombus spp.	not specified		Apis + Bombus	introduced	Crithidia bombi, Crithidia mellificae, Lotmaria passim, Nosema cerane			Osmia lignaria	14	larger	Apis	native/introduced	bee disease		NA	field/lab	yes	manipulative	Cross infection by Crithidia bombi and Crithidia mellificae, with replications in Megachile rotundata and Osmia lignaria	Apis mellifera pathogens may have broad host range	pathogen	disease prevalence	pathogen detection/spillover	NA - disease	-1
Payne et al. 2020	202	1	2020	United States	North America	Apis mellifera			Apis	introduced	ABPV, BQCV, DWV, IAPV, KBV, SBV			ants			other	native	bee disease		yes	field/lab	no	observational	Detection of at least one virus in 89% of ant samples in apiary sites	Not all viruses replicating	pathogen	disease prevalence	pathogen detection/spillover	NA - disease	-1
Pereira et al. 2021	203	1	2021	Sweden	Europe	Bombus terrestris			Bombus	managed/commercial	Apicystis, Crithidia, Nosema spp.								bee disease		no	field	yes	manipulative	Managed Bombus can acqurie Apicystis and Crithidia spp. from their environment	Managed Bombus terrestris were found to have higher disease loads than local wild conspecifics	pathogen	disease prevalence	pathogen detection/spillover	NA - disease	-1
Pritchard et al. 2021	207	1	2021	United States	North America	Apis mellifera			Apis	introduced	DWV, IAPV, LSV			Bombus spp.			Bombus	native	bee disease		yes	field	yes	manipulative	No impact of bee presence on wild bee taxa short-term	High levels of Apis mellifera viruses were found in local Bombus griseocollis at hive sites. Resources not limiting in the landscape.	pathogen	disease prevalence	pathogen detection/spillover	NA - disease	-0.5
Purkiss & Lach 2019	208	1	2019	Australia	Oceania	Apis mellifera	12	similar	Apis	introduced	Nosema ceranae			Tetragonula hockingsi	4.1	smaller	other bees	native	bee disease		no	lab	no	manipulative	Native bees are susceptible to Apis mellifera diseases	First reported spillover of Apis mellifera disease to australian stingless bees	pathogen	disease prevalence	pathogen detection/spillover	NA - disease	-1
Radzeviciute et al. 2017	209	1	2017	Germany, Georgia, Kyrgyzstan	Central Asia	Apis mellifera			Apis	native	ABPV, BQCV, CBPV, DWV, IAPV, KBV, SBPV, SBV			bees			other bees	native	bee disease	Malus spp.	yes	field	no	observational	Evidence for viral replication in wild bee species of DWV, BQCV in the wild	Bees collected from apple orchards showed presence and replication of Apis mellifera disease	pathogen	disease prevalence	pathogen detection/spillover	NA - disease	-1
Santamaria et al. 2018	215	1	2018	Hawaii	Oceania	Apis mellifera			Apis	introduced	DWV			bees			other bees	native	bee disease		no	field	no	observational	Associatons with DWV and varroa presence on separate islands suggests varroa mediated spillover of DWV		pathogen	disease prevalence	pathogen detection/spillover	NA - disease	-0.5			Varroa has the potential to spread diseases to other bee populations via Honey ees
Niwa et al. 2004	102	0	2004	Japan	East Asia	Bombus terrestris	15	larger	Bombus	introduced	Nosema bombi			Bombus hypocrita, Bombus diversus	14	larger	Bombus	native	bee disease		NA	lab	no	manipulative	Microsporidia were able to infect Bombus hypocrita and Bombus diversus		pathogen	infectivity	pathogen detection/spillover	NA - disease	-1		included
Dolezal et al. 2016	25	0	2016	United States	North America	Apis mellifera	12	similar	Apis	introduced	BQCV, DWV, IAPV, LSV, SBV			Colletes inaequalis	12	similar	other bees	native	bee disease		no	lab	no	manipulative	No replication	Low viral load no mortality when injected	pathogen	mortality	pathogen detection/spillover	NA - disease	0		included
Dolezal et al. 2016	25	0	2016	United States	North America	Apis mellifera	12	similar	Apis	introduced	BQCV, DWV, IAPV, LSV, SBV			Megachile rotundata	8	smaller	other bees	introduced	bee disease		no	lab	no	manipulative	No replication	Low viral load no mortality when injected	pathogen	mortality	pathogen detection/spillover	NA - disease	0		included
Szabo et al. 2012	136	0	2012	United States	North America	Bombus spp.			Bombus	managed/commercial				Bombus spp.			Bombus	native	bee disease		no	lab	no	observational	Pathogen spillover from commercial Bombus may cause problems, no definited issues identified		pathogen	occurance	pathogen detection/spillover	NA - disease	0		included
Hoffmann et al. 2008	57	0	2008	United States	North America	Apis mellifera	12	similar	Apis	introduced	Aethina tumida			Bombus impatiens	13	larger	Bombus	native	bee disease		no	lab	no	manipulative	Small hive beetles invade Bombus colonies and readily oviposit	Apis mellifera are not preferred	pathogen	parasite preference	pathogen detection/spillover	NA - disease	-1
Hicks et al. 2018	175	1	2018	Canada	North America	Bombus impatiens			Bombus	managed/commercial	Apicystis bombi, Ascosphaera, Crithidia bombi, Nosema bombi, Nosema ceranae			Bombus spp.			Bombus	native	bee disease		yes	field	no	observational	The mixing of native bumble bees in Bombus impatiens colonies increases the potential for pathogen spill over	Spillback that may threaten the small and vulnerable island bee fauna	pathogen	pathogen presence	pathogen detection/spillover	NA - disease	-1
Alger et al. 2019	151	1	2019	United States	North America	Apis mellifera	12	similar	Apis	introduced	BQCV, DWV			Bombus bimaculatus	14	larger	Bombus	native	bee disease		NA	field	no	observational	Prevalence and active infections of DWV and BQCV were higher in Bombus and on flowers collected near apiaries and when neighbouring Apis mellifera had high infection levels, but absent where apiaries were absent		pathogen	pathogen spill over and reproduction	pathogen detection/spillover	NA - disease	-0.5
Alger et al. 2019	151	1	2019	United States	North America	Apis mellifera	12	similar	Apis	introduced	BQCV, DWV			Bombus vagans	13	larger	Bombus	native	bee disease		NA	field	no	observational	Prevalence and active infections of DWV and BQCV were higher in Bombus and on flowers collected near apiaries and when neighbouring Apis mellifera had high infection levels, but absent where apiaries were absent		pathogen	pathogen spill over and reproduction	pathogen detection/spillover	NA - disease	-0.5
Alger et al. 2019	152	1	2018	United States	North America	Apis mellifera			Apis	introduced	BQCV, DWV			Bombus spp.			Bombus	native	bee disease	Trifolium repens, T. pratense, and Lotus corniculatus	yes	field	yes	manipulative	Apis mellifera deposit viruses on flowers, but subsequent visits by Bombus did not lead to infection		pathogen	pathogen spill over and reproduction	pathogen detection/spillover	NA - disease	0
Alvarez et al. 2018	153	1	2019	Argentina	South America	Apis mellifera			Apis	introduced	ABPV, IAPV, DWV			Meliponines			other bees	native	bee disease		NA	field	no	observational	Apis mellifera viruses found in 12 species of stingless bees		pathogen	pathogen spill over and reproduction	pathogen detection/spillover	NA - disease	-0.5
Arismendi et al. 2021	155	1	2019	Chile	South America	Bombus spp.	not specified		Bombus	introduced	ABPV, Apicystis bombi, CBPV, Crithidia spp., DWV, Nosemi bombi, KBV	Apis mellifera	introduced	Bombus dahlbomii	19	larger	Bombus	native	bee disease		NA	field	no	observational	Presence of Bombus pathogens in all, not related to proximity to apiaries	Presence of Crithidia spp, Apicystis bombi, Nosema bombi in B. dahlbohmii. Co-infection in Bombus higher than expected, but no effect from proximity to apiaries.	pathogen	pathogen spill over and reproduction	pathogen detection/spillover	NA - disease	-1
de Souza et al. 2019	163	1	2019	Brazil	South America	Apis mellifera	12	similar	Apis	introduced	DWV			Melipona subnitida	7	smaller	other bees	native	bee disease		NA	field	no	observational	Limited viral exchange between these two species is occurring		pathogen	pathogen spill over and reproduction	pathogen detection/spillover	NA - disease	0
Schlappi et al. 2020	217	1	2020	Switzerland	Europe	Apis mellifera			Apis	native	ABPV, DWV			Lasier spp.			other insect	native	bee disease		no	lab	no	manipulative	Ants in the genus Lasier are alternative hosts of ABPV	Possibly biological vectors of abpv, and mechanical for DWV	pathogen	pathogen spill over and reproduction	pathogen detection/spillover	NA - disease	-0.5			Assumed to be negative
Bailes et al. 2018	157	1	2018	United Kingdom	Europe	Apis mellifera			Apis	introduced				Eristalis tenax, E. arbustorum			Diptera	native	bee disease		NA	field	no	observational	Apis mellifera shares viruses with hoverflies	Two hoverfly species carry BQCV, SBV,and DWV, with transmission through co-foraging	pathogen	pathogen spill over and reproduction	pathogen detection/spillover	NA - disease	-0.5
Brettell et al 2020	159	1	2020	Australia	Oceania	Apis mellifera			Apis	introduced	BQCV, SBV			pollinators			other pollinator	native	bee disease		NA	field	no	observational	Virus readily detected in coforaging native bees		pathogen	pathogen spill over and reproduction	pathogen detection/spillover	NA - disease	-0.5
Gusachenko et al. 2020	171	1	2020	United Kingdom	Europe	Apis mellifera	12	similar	Apis	introduced	DWV			Bombus terrestris	15	larger	Bombus	native	bee disease		NA	lab	no	manipulative	DWV replicates in pupal Bombus terrestris, but transmission route unclear	After injection, DWV replicates in B. terrestris. Feeding trials of adults and larvae of B. terrestris did not lead to infection.	pathogen	replication and transmission	pathogen detection/spillover	NA - disease	0
Yousefi & Fouks 2019	226	1	2019	United States	North America	Apis mellifera			Apis	introduced	Ascosphaera apis								bee disease		no	field	yes	manipulative	Presence of Apis mellifera parasite results in fewer pollinator visits		floral	visitation	pathogen detection/spillover	NA - disease	-0.5			Strong inferences cannot be made because of unnaturally high levels of spore deposition and unknown mechanisms
Colla et al. 2006	20	0	2006	Canada	North America	Bombus impatiens			Bombus	native	Apicystis bombi, Crithidia bombi, Locustacarus buchneri, Nosema bombi			Bombus spp.			Bombus	native	bee disease		no	field	no	observational	Bombus pathogens are more abundant near to commercial Bombus rearing facilities		pathogen	disease prevalence	proximity	NA - disease	-1		included
Forsgren et al. 2015	33	0	2015	China, Vietnam	East Asia	Apis mellifera	12	similar	Apis	introduced	ABPV, BQCV, CBPV, DWV, IAPV, KBV, SBPV, SBV			Apis cerana	9	smaller	Apis	native	bee disease		no	field	no	observational	Higher pathogen pressure in managed Apis cerana colonies when in contact with Apis mellifera		pathogen	disease prevalence	proximity	NA - disease	-0.5		included
Fürst et al. 2014	35	0	2014	United Kingdom	Europe	Apis mellifera			Apis	native	DWV, Nosema ceranae			Bombus spp.			Bombus	native	bee disease		no	field/lab	no	observational	Likely potential for varroa mediated spread of bee viruses through Apis mellifera to Bombus	Niche overlap.	pathogen	disease prevalence	proximity	NA - disease	-1		included
Graystock et al. 2014	45	0	2014	United Kingdom	Europe	Apis mellifera	12	similar	Apis	native				Bombus terrestris audax	15	larger	Bombus	managed/commercial	bee disease		yes	field	yes	manipulative	Apis mellifera parasites spread to nearby Bombus colonies	Apicystis bombi, crithidia bombi; parasite load was higher at colonies closer to Apis mellifera	pathogen	disease prevalence	proximity	NA - disease	-1		included
Tehel et al. 2020	220	1	2020	Germany	Europe	Apis mellifera	12	similar	Apis	native	BQCV, DWV			Bombus terrestris	15	larger	Bombus	native	bee disease		no	lab	no	manipulative	Three Apis mellifera viral types readily replicate within Bombus terrestis	Impacts may be negligable but demonstrate potential impacts	pathogen	pathogen spill over and reproduction	viral replication	NA - disease	-0.5			Assumed to be negative
Cane and Tepedino 2017	160	1	2017	United States	North America	Apis mellifera			Apis	introduced				bees			other bees	native	bee competition		yes	field	no	observational	One strong hive takes as much pollen as 100,000 solitary bees		floral	pollen usage	foraging	NA - model	0			No actual impact measured
Milner et al. 2020	192	1	2020	NA	NA	Apis mellifera			Apis	introduced				pollinators			other pollinator	native	modelling		no	model	no	mathematical	Model suggests competitive advantage of Apis mellifera over wild pollinators	Apis mellifera advantage translates to selection for managed Apis mellifera pollination syndromes	presence	populations	model	NA - model	-1
Naeem et al. 2018	196	1	2018	China	East Asia	Bombus terrestris			Bombus	introduced				Bombus spp.			Bombus	native	bee competition		no	model	no	mathematical	Modelling predicts widespread suitability of habitat for Bombus terrestris		presence	populations	model	NA - model	-0.5
Rasmussen et al. 2021	210	1	2021	Denmark	Europe	Apis mellifera			Apis	native				bees			other bees	native	pollination network analysis		no	model	no	observational	Identification of parameters relating to foraging overlap between Apis mellifera and native bees		floral	resources	model	NA - model	NA			No specific competitive effects established
Kato et al. 1999	72	0	1999	Bonin Islands	Oceania	Apis mellifera			Apis	introduced				bees			other bees	native	bee/other competition		no	field	no	observational	Apis mellifera replace extinct or endangered native pollinators		presence	counts	invasive mutualism	NA - plant interaction	-1
Kenta et al. 2007	73	0	2007	Japan	East Asia	Bombus terrestris			Bombus	introduced				Bombus spp.			Bombus	native	bee/other competition	multiple	exclusion/removal	field/lab	yes	manipulative	Decrease in fruit set/quality with presence of introduced bee	Perterbation of pollination syndromes	presence	counts	invasive mutualism	NA - plant interaction	-1	included
Liu et al. 2006	80	0	2006	United States	North America	multiple			other	native/introduced									bee/other competition	Paederia foetida	no	field	no	observational	Vistation by native bees more frequent in less disturbed sites, opposite with Apis mellifera	Mutalistic relationships with native and introduced bees. Potential link between disturbed sites facilitating Apis mellifera presence.	presence	counts	invasive mutualism	NA - plant interaction	-1	included
Esterio et al. 2013	29	0	2013	Chile	South America	Bombus terrestris			Bombus	introduced									bee/other competition	Mimulus luteus	no	field	no	observational	Inefficient pollination by Bombus terrestris on native plant		floral	floral reproduction	invasive mutualism	NA - plant interaction	0	included
Beavon & Kelly 2012	12	0	2012	New Zealand	Oceania	Apis mellifera	12	similar	Apis	introduced				Bombus terrestris	15	larger	Bombus	introduced	bee/other competition	Passiflora tripartita	no	field/lab	yes	manipulative	Increased reproductive potential of invasive species	Increased fruit set and germination success	floral	pollination	invasive mutualism	NA - plant interaction	-1	included
Miller et al. 2015	90	0	2015	Hawaii	Oceania	Apis mellifera			Apis	introduced				Hylaeus spp.			other bees	native	bee/other competition	multiple	no	field	no	observational	Trapping of bees and quantifying pollen carried	Native bees carry less pollen but have higher pollen fidelity to native plants. Introduced bees are important pollinators for invasive plants.	bee	presence - trapping	invasive mutualism	NA - plant interaction	-1	included
Montalva et al. 2011	91	0	2011	Chile	South America	Bombus spp.	not specified		Bombus	introduced				Bombus dahlbomii	19	larger	Bombus	native	bee/other competition	multiple	no	model	no	observational	Some overlap of distributions and floral resources		floral	records	invasive mutualism	NA - plant interaction	-1	included
Bruckman & Campbell 2014	13	0	2014	United States	North America	Apis mellifera			Apis	introduced									bee/other competition	Phacelia parryi	no	field	yes	manipulative	Native bees deposited more pollen and increased seed set more than Apis mellifera		floral	reproduction	invasive mutualism	NA - plant interaction	-1	included		Mallinger are incorrect in their reported effect
Hermansen et al. 2014	53	0	2014	Australia	Oceania	Apis mellifera			Apis	introduced				insects			other insect	native	bee/other competition	Avicennia marina	no	field	yes	manipulative	Apis mellifera is now the dominant pollinator of Avicennia marina, but unknown whether pollination is increased or reduced from before introduction	Viable propagules are abundant, therefore positive	floral	reproduction	invasive mutualism	NA - plant interaction	1	included
Simpson et al. 2005	128	0	2005	Australia	Oceania	Apis mellifera			Apis	introduced									bee/other competition	Cytisus scoparius	no	field	no	observational	Only Apis mellifera pollinate this weed of national significance	Without Apis mellifera, no seed would be produced. A single worker causes production of 6000 seed per day.	floral	reproduction	invasive mutualism	NA - plant interaction	-1	included
Sun et al. 2013	134	0	2013	China	East Asia	Apis cerana			Apis	introduced				Bombus spp.			Bombus	native	bee competition	Pedicularis densispica	no	field	no	observational	Introduced Apis bees suppressed Bombus presence but increased reproductive output of native plants		floral	reproduction	invasive mutualism	NA - plant interaction	1	included
Sun et al. 2013	134	0	2013	China	East Asia	Apis mellifera			Apis	introduced				Bombus spp.			Bombus	native	bee competition	Pedicularis densispica	no	field	no	observational	Introduced Apis bees suppressed Bombus presence but increased reproductive output of native plants		floral	reproduction	invasive mutualism	NA - plant interaction	1	included
Sun et al. 2013	135	0	2013	China	East Asia	Apis mellifera			Apis	introduced									bee/other competition	Solidago canadensis, Ixeris chinensis, Sonchus arvensis	no	field	no	observational	Increased Solidago density resulted in decreased native density. Solidago also relatively more attractive for bees.		floral	reproduction	invasive mutualism	NA - plant interaction	0	included
Xia et al. 2007	148	0	2007	China	East Asia	Apis mellifera			Apis	introduced									bee/other competition	Pedicularis densispica	yes	field	yes	manipulative	Introduction of Apis mellifera increased reproductive success		floral	reproduction	invasive mutualism	NA - plant interaction	1	included
Abe et al. 2010	1	0	2010	Japan	East Asia	Apis mellifera			Apis	introduced				plants			plants	native	bee/other competition		no	field	no	observational	Increased reproductive potential of invasive species	Reduced native plant reproduction, increased invasive plant reproduction	floral	reproductive success	invasive mutualism	NA - plant interaction	-1	included		Mallinger has a different study than was referred to
Barthell et al. 2001	9	0	2001	United States	North America	Apis mellifera			Apis	introduced				plants			plants	introduced	bee/other competition	Centaurea solstitialis	no	field	no	observational	Increased reproductive potential of invasive species		floral	visitation	invasive mutualism	NA - plant interaction	-1	included
Beavon & Kelly 2012	12	0	2012	New Zealand	Oceania	Apis mellifera			Apis	introduced				plants			plants	introduced	bee/other competition	Passiflora tripartita	no	field	no	observational	Increased reproductive potential of invasive species		floral	visitation	invasive mutualism	NA - plant interaction	-1	included
Beavon & Kelly 2012	12	0	2012	New Zealand	Oceania	Bombus terrestris			Bombus	introduced				plants			plants	introduced	bee/other competition	Passiflora tripartita	no	field	no	observational	Increased reproductive potential of invasive species		floral	visitation	invasive mutualism	NA - plant interaction	-1	included
Gilpin et al. 2014	38	0	2014	Australia	Oceania	Apis mellifera			Apis	introduced									bee/other competition	Acacia ligulata, Acacia carneorum	no	field	no	observational	Apis mellifera can be more effective pollinators		floral	visitation	invasive mutualism	NA - plant interaction	1	included
Goulson & Derwent 2004	41	0	2004	Australia	Oceania	Apis mellifera			Apis	introduced									bee/other competition	Lantana camara	no	field	no	observational	Seed set strongly correlated with Apis mellifera abundance		floral	visitation	invasive mutualism	NA - plant interaction	-1	included
Goulson & Rotheray 2012	43	0	2012	Australia	Oceania	Bombus terrestris			Bombus	introduced									bee/other competition	Lupinus arboreus	no	field	no	observational	Increased reproductive potential of invasive species		floral	visitation	invasive mutualism	NA - plant interaction	-1	included
Gross et al. 2010	49	0	2010	Australia	Oceania	Apis mellifera			Apis	introduced									bee/other competition	Phyla canescens	no	field	no	observational	Increased reproductive potential of invasive species		floral	visitation	invasive mutualism	NA - plant interaction	-1	included
Woods et al. 2012	147	0	2012	United States	North America	Apis mellifera			Apis	introduced				insects			other insect	native	bee/other competition	Lespedeza cuneata	no	field	no	observational	Apis mellifera are an important pollinator to the invasive Lespedeza spp.		floral	visitation	invasive mutualism	NA - plant interaction	-1	included		Not relevant to competition or impacts of introduced bees
Liu et al. 2013	81	0	2013	China	East Asia	Apis mellifera			Apis	introduced									bee/other competition	Eichhornia crassipes	no	field	no	observational	Visitation and pollen deposition by introduced bees		presence	counts	mutualism	NA - plant interaction	0	included
Lomov et al. 2010	82	0	2010	Australia	Oceania	Apis mellifera			Apis	introduced									bee/other competition	Dillwynia siberi	no	field	no	observational	Visitation and pollen deposition by introduced bees		presence	counts	mutualism	NA - plant interaction	0	included
Lye et al. 2011	83	0	2011	United Kingdom	Europe	Bombus terrestris			Bombus	introduced									bee/other competition	Rubus idaeus	no	field	no	observational	Visitation and pollen deposition by introduced bees	Increased weight of raspberries with introduced bee	presence	counts	mutualism	NA - plant interaction	0
McGregor et al. 1959	87	0	1959	United States	North America	Apis mellifera			Apis	introduced									bee/other competition	Carnegiea gigantea	no	field	no	observational	Visitation and pollen deposition by introduced bees		presence	counts	mutualism	NA - plant interaction	0	included
Dick 2001	23	0	2001	Brazil	South America	Apis mellifera			Apis	introduced									bee/other competition	Dinizia excelsa	no	field	yes	manipulative	Apis mellifera are the predominant pollinator in fragmented habitats and replaced native insects where they were absent		floral	floral reproduction	mutualism	NA - plant interaction	1	included
Hanna et al. 2013	51	0	2013	Hawaii	Oceania	Apis mellifera			Apis	introduced									bee/other competition	Metrosideros polymorpha	no	field	yes	manipulative	Apis mellifera replace extinct or endangered native pollinators		floral	floral reproduction	mutualism	NA - plant interaction	1	included
Junker et al. 2010	67	0	2010	Hawaii	Oceania	Apis mellifera			Apis	introduced									bee/other competition	Metrosideros polymorpha	no	field	yes	manipulative	Apis mellifera replace extinct or endangered native pollinators	Ants may displace native bees, which are not necessarily adapted for pollination of this species	floral	floral reproduction	mutualism	NA - plant interaction	1	included
Cayuela et al. 2011	18	0	2011	Spain	Europe	Apis mellifera			Apis	native									bee/other competition	Prunus avium, Crataegus monogyna, Vaccinium myrtillus	yes	field	yes	manipulative	Increased fruit set of native plants		floral	floral reproduction	mutualism	NA - plant interaction	1	included
Argemiro Alves et al. 2019	154	1	2021	Brazil	South America	Apis mellifera			Apis	introduced				4 native plant species			other bees	native	bee/other competition	Matayba guianensis, Serjania lethalis, Croton blanchetianus, Croton campestris	no	field	yes	manipulative	For two species seed set increased, for two it stayed the same	Increased visitation in the presence of apiary sites	floral	plant reproduction	mutualism	NA - plant interaction	-0.5
Kaiser-Bunbury & Müller 2009	68	0	2009	Mauritius	Africa	Apis mellifera			Apis	introduced									bee/other competition	Psidium cattleianum, Bertiera zaluzania	no	field	yes	manipulative	No pollination loss of native species in presence of invasive plants	Unknown if previous displacement of native pollinators occurred	floral	reproduction	mutualism	NA - plant interaction	1	included
Kaiser-Bunbury et al. 2011	69	0	2011	Seychelles	Africa	Apis mellifera			Apis	introduced									bee/other competition	multiple	no	field	yes	manipulative	No pollination loss of native species in presence of invasive plants	Unknown if previous displacement of native pollinators occurred	floral	reproduction	mutualism	NA - plant interaction	-0.5	included
Madjidian et al. 2008	84	0	2008	Argentina	South America	Bombus ruderatus	13	larger	Bombus	introduced				Bombus dahlbomii	19	larger	Bombus	native	bee competition	Alstroemeria aurea	no	field	no	observational	Visitation and pollen deposition by introduced bees	Potential overall pollination density increase	floral	reproduction	mutualism	NA - plant interaction	1	included
Richardson et al. 2016	115	0	2016	United States	North America	Apis mellifera			Apis	introduced									bee/other competition	Dicerandra immaculata	no	field	yes	manipulative	Introduced bees are more abundant pollinators than native bee species		floral	reproduction	mutualism	NA - plant interaction	1	included
Sanguinetti & Singer 2014	123	0	2014	Argentina	South America	Apis mellifera, Bombus terrestris, Bombus dahlbomii			Apis + Bombus	native/introduced									bee/other competition	Brachystele unilateralis, Chloraea virescens	no	field	yes	manipulative	Introduced bees are pollinators and more abundant than native		floral	reproduction	mutualism	NA - plant interaction	1	included
Aslan et al. 2016	5	0	2016	Hawaii	Oceania	Apis mellifera			Apis	introduced				plants			plants	native	bee/other competition	Metrosideros polymorpha, Styphelia tameiameiae, Vaccinium reticulatum	no	field	no	observational	Similar usage of native plants	Similar flower visitation rates on native plants.	floral	visitation	mutualism	NA - plant interaction	0	included
Chamberlain & Schlising 2008	19	0	2008	United States	North America	Apis mellifera			Apis	introduced				bees			other bees	native	bee/other competition	Triteleia laxa	no	field	no	observational	Increased fruit set and positive association in abundance with native bees	Apis mellifera are the most abundant floral visitors and no reported observations regarding impacts on other insects	floral	visitation	mutualism	NA - plant interaction	1	included		Not relevant to competition or impacts of introduced bees
Descamps et al. 2015	22	0	2015	France	Europe	Apis mellifera			Apis	native				insects			other insect	native	bee/other competition	Calluna vulgaris	yes	field		observational	Apis mellifera dominated visitor guild, but no mention regarding potential competition or associations with relative abundance		floral	visitation	NA	NA - plant interaction	NA	included		Mallinger are incorrect in their reported effect
Hingston 2005	54	0	2005	Australia	Oceania	Bombus terrestris			Bombus	introduced									bee/other competition		no	field	no	observational	Numbers of foragers did not differ between introduced and native plant species		floral	visitation	NA	NA - plant interaction	NA	included
Morandin & Kremen 2013	93	0	2013	United States	North America	multiple			other	native/introduced									bee/other competition	multiple	no	field	no	observational	Native and Apis mellifera prefer native plants		presence	counts	presence/mutualism	NA - plant interaction	0	included
Carbonari et al. 2009	16	0	2009	Brazil	South America	Apis mellifera			Apis	introduced									bee/other competition	Pyrostegia venusta	no	field	no	observational	Apis mellifera reduce reproductive success		floral	nectar usage + reproductive success	reproductive success	NA - plant interaction	-1	included
Pacifico et al. 2020	201	1	2020	Brazil	South America	Apis mellifera			Apis	introduced				Lear's macaw (Anodorhynchyus leari)			bird	native	bee/bird competition		exclusion/removal	field	yes	manipulative	Reduction of Apis mellifera hives saw increase in macaw population		presence	populations	displacement	nesting	-1
Ings et al. 2006	63	0	2006	United Kingdom	Europe	Bombus terrestris dalmatinus	15	larger	Bombus	managed/commercial				Bombus terrestris audax	15	larger	Bombus	native	bee competition		yes	field	yes	manipulative	Introduced Bombus terrestris subspecies outcompeted native subspecies		presence	reproductive success + visitation	invasive potential	reproduction	-1

## Sheet: Reviewed articles
reference number	authors	year	journal	title	corrected article title from Mallinger et al. 2017 list
1	Abe et al. 2010	2010	Biological Invasions	Alien pollinator promotes invasive mutualism in an insular pollination system
2	Aizen & Feinsinger 1994	1994	Biological Invasions	Comparative nectar-foraging behaviors and efficiencies of an alien and a native bumble bee
3	Aizen et al. 2011	2011	Ecological Applications	Habitat fragmentation, native insect pollinators, and feral honey-bees
4	Arbetman et al. 2013	2013	Biological Invasions	Alien parasite hitchhikes to Patagonia on invasive bumblebee
5	Aslan et al. 2016	2016	Natural Areas Journal	The role of honey bees as pollinators in natural areas
6	Badano & Vergara 2011	2011	Agricultural and Forest Entomology	Potential negative effects of exotic honey bees on the diversity of native pollinators and yield of highland coffee plantations
7	Balfour et al. 2013	2013	Behavioral Ecology and Sociobiology	Exploitative competition alters bee foraging and flower choice
8	Balfour et al. 2015	2015	Ecological Entomology	Longer tongues and swifter handling: why do more bumble bees (Bombus spp.) than honey bees (Apis mellifera) forage on lavender (Lavandula spp.)?
9	Barthell et al. 2001	2001	Ecological Applications	Promotion of seed set in yellow star-thistle by honey bees: evidence of an invasive mutualism
11	Batra 1999	1999	Proceedings of the Entomological Society of Washington	Native bees (Hymenoptera: Apoidea) in native trees: Nyssa sylvatica Marsh. (Cornaceae)
12	Beavon & Kelly 2012	2012	New Zealand Journal of Ecology	Invasional meltdown: pollination of the invasive Liana passiflora tripartita var. mollissima (Passifloraceae) in New Zealand
13	Bruckman & Campbell 2014	2014	Oecologia	Floral neighborhood influences pollinator assemblages and effective pollination in a native plant
14	Cameron et al. 2016	2016	Proceedings of the National Academy of Sciences	Test of the invasive pathogen hypothesis of bumble bee decline in North America
15	Cane & Tepedino 2017	2017	Conservation Letters	Gauging the effect of honey bee pollen collection on native bee communities
16	Carbonari et al. 2009	2009	Sociobiology	Evaluation of the impact on Pyrostegia venusta (Bignoniaceae) flowers due to nectar robbery by Apis mellifera (Hymenoptera, Apidae)
17	Carneiro & Martins 2012	2012	Apidologie	Africanized honey bees pollinate and preempt the pollen of Spondias mombin (Anacardiaceae) flowers
18	Cayuela et al. 2011	2011	Environmental Management	Honeybees increase fruit set in native plant species important for wildlife conservation
19	Chamberlain & Schlising 2008	2008	Environmental Entomology	Role of honey bees (Hymenoptera: Apidae) in the pollination biology of a California native plant, Triteleia laxa (Asparagales: Themidaceae)
20	Colla et al. 2006	2006	Biological Conservation	Plight of the bumble bee: pathogen spillover from commercial to wild populations
21	Conner & Neumeier 1995	1995	Oecologia	Effects of black mustard population-size on the taxonomic composition of pollinators
22	Descamps et al. 2015	2015	Journal of Insect Science	Diversity of the insect visitors on Calluna vulgaris (Ericaceae) in Southern France heathlands
23	Dick 2001	2001	Proceedings of the Royal Society B-Biological Sciences	Genetic rescue of remnant tropical trees by an alien pollinator
24	Dohzono et al. 2008	2008	Ecology	Alien bumble bee affects native plant reproduction through interactions with native bumble bees
25	Dolezal et al. 2016	2016	PLoS One	Honey bee viruses in wild bees: viral prevalence, loads, and experimental inoculation
26	Dupont et al. 2004	2004	Biological Conservation	Impact of introduced honey bees on native pollination interactions of the endemic Echium wildpretii (Boraginaceae) on Tenerife, Canary Islands
27	El Shafie et al. 2002	2002	Journal of Applied Entomology	Studies on the possible competition for pollen between the honey bee, Apis mellifera sudanensis, and the imported dwarf honey bee Apis florea (Hym., Apidae) in North-Khartoum (Sudan)
28	Elbgami et al. 2014	2014	Apidologie	The effect of proximity to a honeybee apiary on bumblebee colony fitness, development, and performance
29	Esterio et al. 2013	2013	Arthropod-Plant Interactions	Assessing the impact of the invasive buff-tailed bumblebee (Bombus terrestris) on the pollination of the native Chilean herb Mimulus luteus
30	Faria & Araujo 2015	2015	Acta Botanica Brasilia	Fruit set of distylous Psychotria carthagenensis Jacq. (Rubiaceae) mediated by Apis mellifera (Apidae) and species of Augochloropsis (Halictidae)
31	Faria & Araujo 2016	2016	Annals of the Missouri Botanical Garden	Flowering phenology and floral visitors in distylous populations of Psychotria carthagenensis (Rubiaceae) in Brazilian Cerrado
32	Forup & Memmott 2005	2005	Ecological Entomology	The relationship between the abundances of bumblebees and honeybees in a native habitat
33	Forsgren et al. 2015	2015	Apidologie	Preliminary observations on possible pathogen spill-over from Apis mellifera to Apis cerana
34	Franco et al. 2009	2009	Sociobiology	Plant use and niche overlap between the introduced honey bee (Apis mellifera) and the native bumblebee (Bombus atratus) (Hymenoptera: Apidae) in an area of tropical mountain vegetation in northeastern Brazil
35	Fürst et al. 2014	2014	Nature	Disease associations between honeybees and bumblebees as a threat to wild pollinators
36	Genersch et al. 2006	2006	Pathology	Detection of Deformed Wing Virus, a honey bee viral pathogen, in bumble bees (Bombus terrestris and Bombus pascuorum) with wing deformities
37	Gilliam et al. 1994	1994	Journal of Invertebrate Pathology	Ascosphaera apis, the chalkbrood pathogen of the honey bee, Apis mellifera, from larvae of a carpenter bee, Xylocopa californica arizonensis
38	Gilpin et al. 2014	2014	Ecological Research	Can the pollination biology and floral ontogeny of the threatened Acacia carneorum explain its lack of reproductive success?
39	Ginsberg 1983	1983	Ecology	Foraging ecology of bees in an old field
40	Goras et al. 2016	2016	Journal of Apicultural Science	Impact of honey bee (Apis mellifera L.) density on wild bee foraging behaviour
41	Goulson & Derwent 2004	2004	Weed Research	Synergistic interactions between an exotic honeybee and an exotic weed: pollination of Lantana camara in Australia
42	Goulson et al. 2002	2002	Journal of Insect Conservation	Do exotic bumblebees and honeybees compete with native flower-visiting insects in Tasmania	Colony growth of the bumblebee, Bombus terrestris, in improved and conventional agricultural and suburban habitats
43	Goulson & Rotheray 2012	2012	Weed Research	Population dynamics of the invasive weed Lupinus arboreus in Tasmania, and interactions with two non-native pollinators
44	Goulson & Sparrow 2009	2009	Journal of Insect Conservation	Evidence for competition between honeybees and bumblebees; effects on bumblebee worker size
45	Graystock et al. 2014	2014	PeerJ	The relationship between managed bees and the prevalence of parasites in bumblebees
46	Graystock et al. 2013	2013	Journal of Invertebrate Pathology	Emerging dangers: deadly effects of an emergent parasite in a new pollinator host
47	Graystock et al. 2013	2013	Journal of Applied Ecology	The Trojan hives: pollinator pathogens, imported and distributed in bumblebee colonies
48	Gross 2001	2001	Biological Conservation	The effect of introduced honeybees on native bee visitation and fruit-set in Dillwynia juniperina (Fabaceae) in a fragmented ecosystem
49	Gross et al. 2010	2010	Weed Research	Honeybees facilitate the invasion of Phyla canescens (Verbenaceae) in Australia - no bees, no seed!
50	Gross & Mackay 1998	1998	Biological Conservation	Honeybees reduce fitness in the pioneer shrub Melastoma affine (Melastomataceae)
51	Hanna et al. 2013	2013	Journal of Applied Ecology	Invasive species management restores a plant–pollinator mutualism in Hawaii
52	Herbertsson et al. 2016	2016	Basic and Applied Ecology	Competition between managed honeybees and wild bumblebees depends on landscape context
53	Hermansen et al. 2014	2014	Estuaries and Coasts	Identifying the real pollinators? Exotic honeybees are the dominant flower visitors and only effective pollinators of Avicennia marina in Australian temperate mangroves
54	Hingston 2005	2005	Australian Journal of Zoology	Does the introduced bumblebee, Bombus terrestris (Apidae), prefer flowers of introduced or native plants in Australia?
55	Hingston & McQuillan 1998	1998	Australian Journal of Ecology	Does the recently introduced bumblebee Bombus terrestris (Apidae) threaten Australian ecosystems?
56	Hingston & McQuillan 1999	1999	Australian Journal of Zoology	Displacement of Tasmanian native megachilid bees by the recently introduced bumblebee Bombus terrestris (Linnaeus, 1758) (Hymenoptera: Apidae)
57	Hoffmann et al. 2008	2008	Insectes Sociaux	Potential host shift of the small hive beetle (Aethina tumida) to bumblebee colonies (Bombus impatiens)
58	Holmes 1964	1964	American Bee Journal	The distribution of honey bees and bumblebees on nectar-secreting plants
59	Horskins & Turner 1999	1999	Australian Journal of Ecology	Resource use and foraging patterns of honeybees, Apis mellifera, and native insects on flowers of Eucalyptus costata
60	Hudewenz & A.-M. Klein 2013	2013	Journal of Insect Conservation	Competition between honey bees and wild bees and the role of nesting resources in a nature reserve
61	Hudewenz & A.-M. Klein 2015	2015	Ecology and Evolution	Red mason bees cannot compete with honey bees for floral resources in a cage experiment
62	Inari et al. 2005	2005	Population Ecology	Spatial and temporal pattern of introduced Bombus terrestris abundance in Hokkaido, Japan, and its potential impact on native bumblebees
63	Ings et al. 2006	2006	Journal of Applied Ecology	Can commercially imported bumble bees out-compete their native conspecifics?
64	Inoue et al. 2010	2010	Applied Entomology and Zoology	Is Bombus terrestris (Hymenoptera: Apidae) a stronger competitor against native Japanese species? A comparison of foraging efficiency
65	Inoue & Yokoyama 2010	2010	Applied Entomology and Zoology	Competition for flower resources and nest sites between Bombus terrestris (L.) and Japanese native bumblebees
66	Ishii et al. 2008	2008	Biological Conservation	Habitat and flower resource partitioning by an exotic and three native bumble bees in central Hokkaido, Japan
67	Junker et al. 2010	2010	Ecological Entomology	Intra-floral resource partitioning between endemic and invasive flower visitors: consequences for pollinator effectiveness
68	Kaiser-Bunbury & Müller 2009	2009	Naturwissenschaften	Indirect interactions between invasive and native plants via pollinators
69	Kaiser-Bunbury et al. 2011	2011	Journal of Ecology	The tolerance of island plant-pollinator networks to alien plants
70	Kajobe 2007	2007	African Journal of Ecology	Pollen foraging by Apis mellifera and stingless bees Meliponula bocandei and Meliponula nebulata in Bwindi Impenetrable National Park, Uganda
71	Kato & Kawakita 2004	2004	American Journal of Botany	Plant-pollinator interactions in New Caledonia influenced by introduced honey bees
72	Kato et al. 1999	1999	Researches on Population Ecology	Impact of introduced honeybees, Apis mellifera, upon native bee communities in the Bonin (Ogasawara) Islands
73	Kenta et al. 2007	2007	Biological Conservation	Commercialized European bumblebee can cause pollination disturbance: an experiment on seven native plant species in Japan
74	Koch & Strange 2012	2012	Northwest Science	The status of Bombus occidentalis and B. moderatus in Alaska with special focus on Nosema bombi incidence
75	Kojima et al. 2011	2011	Microbial Ecology	Infestation of Japanese native honey bees by tracheal mite and virus from non-native European honey bees in Japan
76	Kuhn et al. 2006	2006	Mitteilungen der Deutschen Gesellschaft fur allgemeine und angewandte Entomologie	Resource partitioning between the oligolectic leafcutter bee Megachile lapponica (Hymenoptera, Apiformes) and other visitors on flowers of Epilobium angustifolium (Onagracea)
77	Levitt et al. 2013	2013	Virus Research	Cross-species transmission of honey bee viruses in associated arthropods
78	Li et al. 2011	2011	Journal of Economic Entomology	Cross-species infection of deformed wing virus poses a new threat to pollinator conservation
79	Lindstrom et al. 2016	2016	Proceedings of the Royal Society B-Biological Sciences	Experimental evidence that honeybees depress wild insect densities in a flowering crop
80	Liu et al. 2006	2006	Journal of the Torrey Botanical Society	Native and introduced pollinators promote a self-incompatible invasive woody vine (Paederia foetida L) in Florida
81	Liu et al. 2013	2013	Plant Systematics and Evolution	Pollination of invasive Eichhornia crassipes (Pontederiaceae) by the introduced honeybee (Apis mellifera L.) in South China
82	Lomov et al. 2010	2010	Landscape and Urban Planning	Pollination and plant reproductive success in restored urban landscapes dominated by a pervasive exotic pollinator
83	Lye et al. 2011	2011	Journal of Economic Entomology	Impacts of the use of nonnative commercial bumble bees for pollinator supplementation in raspberry
84	Madjidian et al. 2008	2008	Oecologia	Displacement of a native by an alien bumblebee: lower pollinator efficiency overcome by overwhelmingly higher visitation frequency
85	Maharramov et al. 2013	2013	PLoS One	Genetic variability of the neogregarine Apicystis bombi, an etiological agent of an emergent bumblebee disease
86	Martins 2004	2004	International Journal of Tropical Insect Science	Foraging patterns of managed honeybees and wild bee species in an arid African environment: ecology, biodiversity and competition
87	McGregor et al. 1959	1959	Journal of Economic Entomology	Bee visitors to saguaro flowers
88	McMahon et al. 2015	2015	Journal of Animal Ecology	A sting in the spit: widespread cross-infection of multiple RNA viruses across wild and managed bees
89	Menezes et al. 2007	2007	Bioscience Journal	Competition among bees during foraging on Schefflera arboricola (Hayata) Merr
90	Miller et al. 2015	2015	Pacific Science	Pollen carried by native and nonnative bees in the large-scale reforestation of pastureland in Hawai’i: implications for pollination
91	Montalva et al. 2011	2011	Journal of Apicultural Research	Geographic distribution and associated flora of native and introduced bumble bees (Bombus spp.) in Chile
92	Morales et al. 2013	2013	Frontiers in Ecology and the Environment	Rapid ecological replacement of a native bumble bee by invasive species
93	Morandin & Kremen 2013	2013	Restoration Ecology	Bee preference for native versus exotic plants in restored agricultural hedgerows
94	Murray et al. 2013	2013	Biological Conservation	Pathogen prevalence in commercially reared bumble bees and evidence of spillover in conspecific populations
95	Nagamitsu et al. 2007	2007	Journal of Insect Conservation	Foraging interactions between native and exotic bumblebees: enclosure experiments using native flowering plants
96	Nagamitsu et al. 2007	2007	Ecological Research	Abundance, body size, and morphology of bumblebees in an area where an exotic species, Bombus terrestris, has colonized in Japan
97	Nagamitsu et al. 2010	2010	Population Ecology	Competitive effects of the exotic Bombus terrestris on native bumble bees revealed by a field removal experiment
98	Nakamura 2014	2014	Eurasian Journal of Forest Research	Differences in pollen resource usage and foraging periods between the exotic bumblebee Bombus terrestris and the native B. pseudobaicalensis and B. hypocrita sapporoensis in Hokkaido, Japan
99	Neumayer 2006	2006	Entomologica Austriaca	Influence of honey-bees on nectar supply and native flower visitors
100	Nielsen et al. 2012	2012	Basic and Applied Ecology	Pollinator community responses to the spatial population structure of wild plants: a pan-European approach
101	Nishikawa & Shimamura 2016	2016	Journal of Insect Conservation	Effects of alien invasion by Bombus terrestris L. (Apidae) on the visitation patterns of native bumblebees in coastal plants in northern Japan
102	Niwa et al. 2004	2004	Japanese Journal of Applied Entomology and Zoology	A microsporidian pathogen isolated from a colony of the European bumblebee, Bombus terrestris, and infectivity on Japanese bumblebee
103	Ott et al. 2016	2016	Functional Ecology of Plants	Salvia apiana—a carpenter bee flower?
104	Otterstatter & Thomson 2008	2008	PLoS One	Does pathogen spillover from commercially reared bumble bees threaten wild pollinators?
105	Paini & Roberts 2005	2005	Biological Conservation	Commercial honey bees (Apis mellifera) reduce the fecundity of an Australian native bee (Hylaeus alcyoneus)
106	Paini et al. 2005	2005	Apidologie	No short-term impact of honey bees on the reproductive success of an Australian native bee
107	Pedro & de Camargo 1991	1991	Apidologie	Interactions on floral resources between the Africanized honey bee Apis mellifera L. and the native bee community (Hymenoptera: Apoidea) in a natural “cerrado” ecosystem in southeast Brazil
108	Peng et al. 2011	2011	Apidologie	Host range expansion of honey bee Black Queen Cell Virus in the bumble bee, Bombus huntii
109	Pick & Schlindwein 2011	2011	Plant Systematics and Evolution	Pollen partitioning of three species of Convolvulaceae among oligolectic bees in the Caatinga of Brazil
110	Pinkus-Rendon et al. 2005	2005	Canadian Entomologist	Floral resource use and interactions between Apis mellifera and native bees in cucurbit crops in Yucatan, Mexico
111	Pleasants 1981	1981	Ecology	Bumblebee response to variation in nectar availability
112	Plischuk & Lange 2009	2009	Journal of Invertebrate Pathology	Invasive Bombus terrestris (Hymenoptera: Apidae) parasitized by a flagellate (Euglenozoa: Kinetoplastea) and a neogregarine (Apicomplexa: Neogregarinorida)
113	Plischuk et al. 2009	2009	Environmental Microbiology Reports	South American native bumblebees (Hymenoptera: Apidae) infected by Nosema ceranae (Microsporidia), an emerging pathogen of honeybees (Apis mellifera)
114	Ravoet et al. 2014	2014	Journal of Invertebrate Pathology	Widespread occurrence of honey bee pathogens in solitary bees
115	Richardson et al. 2016	2016	Population Ecology	Breeding system of the critically endangered Lakela’s Mint and influence of plant height on pollinators and seed output
116	Rogers et al. 2013	2013	Apidologie	Honey bees and bumble bees respond differently to inter- and intra-specific encounters
117	Roubik 1978	1978	Science	Competitive interactions between Neotropical pollinators and Africanized honey bees
118	Roubik 1980	1980	Ecology	Foraging behavior of competing Africanized honeybees and stingless bees
119	Roubik 1983	1983	Ecology	Experimental community studies: time-series tests of competition between African and Neotropical bees
120	Roubik et al. 1986	1986	Journal of Tropical Ecology	Sporadic food competition with the African honey bee: projected impact on Neotropical social bees
121	Roubik & Villanueva-Gutierrez 2009	2009	Biological Journal of the Linnean Society	Invasive Africanized honey bee impact on native solitary bees: a pollen resource and trap nest analysis
122	Roubik & Wolda 2001	2001	Population Ecology	Do competing honey bees matter? Dynamics and abundance of native bees before and after honey bee invasion
123	Sanguinetti & Singer 2014	2014	Biological Conservation	Invasive bees promote high reproductive success in Andean orchids
124	Schaffer et al. 1979	1979	Ecology	Competition, foraging energetics, and the cost of sociality in three species of bees
125	Schaffer et al. 1983	1983	Ecology	Competition for nectar between introduced honey bees and native North-American bees and ants
126	Semida & Elbanna 2006	2006	International Journal of Agriculture and Biology	Impact of introduced honey bees on native bees at St. Katherine Protectorate, South Sinai, Egypt
127	Shavit et al. 2009	2009	Israel Journal of Plant Sciences	Competition between honeybees (Apis mellifera) and native solitary bees in the Mediterranean region of Israel—implications for conservation
128	Simpson et al. 2005	2005	Plant Biology	Broom and honeybees in Australia: an alien liaison
129	Singh et al. 2010	2010	PLoS One	RNA viruses in hymenopteran pollinators: evidence of inter-taxa virus transmission via pollen and potential impact on non-Apis hymenopteran species
130	Smith-Ramírez et al. 2014	2014	Oecologia	Decadal trends in the pollinator assemblage of Eucryphia cordifolia in Chilean rainforests
131	Steffan-Dewenter & Tscharntke 2000	2000	Oecologia	Resource overlap and possible competition between honey bees and wild bees in central Europe
132	Stout et al. 2002	2002	Biological Conservation	Pollination of the invasive exotic shrub Lupinus arboreus (Fabaceae) by introduced bees in Tasmania
133	Sugden & Pyke 1991	1991	Australian Journal of Ecology	Effects of honey-bees on colonies of Exoneura asimillima, an Australian native bee
134	Sun et al. 2013	2013	Plant Systematics and Evolution	Pollinator shift to managed honeybees enhances reproductive output in a bumblebee-pollinated plant
135	Sun et al. 2013	2013	Biological Invasions	Contrasting effects of plant invasion on pollination of two native species with similar morphologies
136	Szabo et al. 2012	2012	Conservation Letters	Do pathogen spillover, pesticide use, or habitat loss explain recent North American bumblebee declines?
137	Tatsuno & Osawa 2016	2016	Entomological Science	Flower visitation patterns of the coexisting honey bees Apis cerana japonica and Apis mellifera (Hymenoptera: Apidae)
138	Taylor & Whelan 1988	1988	Australian Zoologist	Can honeybees pollinate Grevillea?
139	Tepedino et al. 2007	2007	Biodiversity and Conservation	Orchard pollination in Capitol Reef National Park, Utah, USA. Honey bees or native bees?
140	Thomson 2004	2004	Ecology	Competitive interactions between the invasive European honey bee and native bumble bees
141	Thomson 2006	2006	Oikos	Detecting the effects of introduced species: a case study of competition between Apis and Bombus
142	Thomson 2016	2016	Ecology Letters	Local bumble bee decline linked to recovery of honey bees, drought effects on floral resources
143	Torne-Noguera et al. 2016	2016	Basic and Applied Ecology	Collateral effects of beekeeping: impacts on pollen-nectar resources and wild bee communities
144	Walther-Hellwig et al. 2006	2006	Apidologie	Increased density of honeybee colonies affects foraging bumblebees
145	Whitehorn et al. 2013	2013	Journal of Apicultural Research	Investigating the impact of deploying commercial Bombus terrestris for crop pollination on pathogen dynamics in wild bumble bees
146	Wilms & Wiechers 1997	1997	Apidologie	Floral resource partitioning between native Melipona bees and the introduced Africanized honey bee in the Brazilian Atlantic rain forest
147	Woods et al. 2012	2012	Biological Invasions	The invasive Lespedeza cuneata attracts more insect pollinators than native congeners in tallgrass prairie with variable impacts
148	Xia et al. 2007	2007	Plant Biology	Honeybees enhance reproduction without affecting the outcrossing rate in endemic Pedicularis densispica (Orobanchaceae)
149	Aguero et al. 2020	2020	Neotropical Entomology	Impact of Invasive Bees on Plant-Pollinator Interactions and Reproductive Success of Plant Species in Mixed Nothofagus antarctica Forests
151	Alger et al. 2019	2019	PLoS One	RNA virus spillover from managed honeybees (Apis mellifera) to wild bumblebees (Bombus spp.)
152	Alger et al. 2019	2019	PLoS One	Flowers as viral hot spots: Honey bees (Apis mellifera) unevenly deposit viruses across plant species
153	Alvarez et al. 2018	2018	Insectes Sociaux	Detection of honey bee viruses in Argentinian stingless bees (Hymenoptera: Apidae)
154	Argemiro Alves et al. 2019	2019	Journal of Arid Environments	The influence of the exotic Apis mellifera and the related migratory apiculture on the reproductive success of some Brazilian native plant species
155	Arismendi et al. 2021	2021	Biological Invasions	Occurrence of bee viruses and pathogens associated with emerging infectious diseases in native and non-native bumble bees in southern Chile
156	Arriaga-Jimenez et al. 2019	2019	Bioinvasions Records	Occurrence of the honey bee (Apis mellifera L.) in the Sea of Cortes southern islands: a pathway to invasion or transient visitors?
157	Bailes et al. 2018	2018	Biology Letters	First detection of bee viruses in hoverfly (syrphid) pollinators
158	Bramke et al. 2019	2019	Insects	Exposure of Larvae of the Solitary Bee Osmia bicornis to the Honey Bee Pathogen Nosema ceranae Affects Life History
159	Brettell et al. 2020	2020	Journal of Invertebrate Pathology	Occurrence of honey bee-associated pathogens in Varroa-free pollinator communities
160	Cane & Tepedino 2017	2017	Conservation Letters	Gauging the Effect of Honey Bee Pollen Collection on Native Bee Communities
161	Cervantes-Loreto et al. 2021	2021	Ecology Letters	The context dependency of pollinator interference: How environmental conditions and co-foraging species impact floral visitation
162	Cornelissen et al. 2019	2019	Global Change Biology	Global warming promotes biological invasion of a honey bee pest
163	de Souza et al. 2019	2019	Journal of General Virology	Occurrence of deformed wing virus variants in the stingless bee Melipona subnitida and honey bee Apis mellifera populations in Brazil
164	El-Niweiri et al. 2019	2019	Insects	The Invasion of the Dwarf Honeybee, Apis florea, along the River Nile in Sudan
165	Fitch et al. 2019	2019	Biology Letters	Does urbanization favour exotic bee species? Implications for the conservation of native bees in cities
166	Floris et al. 2020	2020	Redia-Giornale Di Zoologia	BIRDS AND HONEY BEES: A BRIEF OVERVIEW ON THIS ANTAGONISTIC RELATIONSHIP AND ITS POTENTIAL IMPACT ON BEEKEEPING
167	Gillespie & Elle 2018	2018	Biological Invasions	Non-native plants affect generalist pollinator diet overlap and foraging behavior indirectly, via impacts on native plant abundance
168	Graf et al. 2020	2020	Revista Brasileira De Entomologia	Ecological impact and population status of non-native bees in a Brazilian urban environment
169	Graham et al. 2019	2019	Biological Invasions	Anthidium manicatum, an invasive bee, excludes a native bumble bee, Bombus impatiens, from floral resources
170	Gross et al. 2019	2019	Biological Invasions	Interactions between two species of recently-sympatric invasive honeybees: Apis cerana induces aggression in Apis mellifera during foraging
171	Gusachenko et al. 2020	2020	Scientific Reports	Evidence for and against deformed wing virus spillover from honey bees to bumble bees: a reverse genetic analysis
172	Hennessy et al. 2021	2021	Arthropod-Plant Interactions	Phenology of the specialist bee Colletes hederae and its dependence on Hedera helix L. in comparison to a generalist, Apis mellifera
173	Henry & Rodet 2018	2018	Scientific Reports	Controlling the impact of the managed honeybee on wild bees in protected areas
174	Herrera 2020	2020	Proceedings of the Royal Society B-Biological Sciences	Gradual replacement of wild bees by honeybees in flowers of the Mediterranean Basin over the last 50 years
175	Hicks et al. 2018	2018	Canadian Entomologist	Observations of native bumble bees inside of commercial colonies of Bombus impatiens (Hymenoptera: Apidae) and the potential for pathogen spillover
176	Hung et al. 2019	2019	Proceedings of the Royal Society B-Biological Sciences	Non-native honey bees disproportionately dominate the most abundant floral resources in a biodiversity hotspot
177	Ings & Mogren 2020	2020	Pacific Science	Evidence of Competition Between Honey Bees and Hylaeus anthracinus (Hymenoptera: Colletidae), An Endangered Hawaiian Yellow-Faced Bee
178	Iwasaki et al. 2020	2020	Apidologie	Honey bees do not displace foraging bumble bees on nectar-rich artificial flowers
179	Iwasaki et al. 2018	2018	Austral Ecology	Floral usage partitioning and competition between social (Apis mellifera, Bombus terrestris) and solitary bees in New Zealand: Niche partitioning via floral preferences?
180	Jaca et al. 2019	2019	Biological Invasions	Impact of alien rats and honeybees on the reproductive success of an ornithophilous endemic plant in Canarian thermosclerophyllous woodland relicts
181	Jeavons et al. 2020	2020	Acta Oecologica	Resource partitioning among a pollinator guild: A case study of monospecific flower crops under high honeybee pressure
182	Johanson et al. 2019	2019	Austral Ecology	Bees of the Victorian Alps: Network structure and interactions of introduced species
183	Lazaro et al. 2021	2021	Ecography	Impacts of beekeeping on wild bee diversity and pollination networks in the Aegean Archipelago
184	LeCroy et al. 2020	2020	Scientific Reports	Decline of six native mason bee species following the arrival of an exotic congener
185	Lichtenberg et al. 2020	2020	Ecological Entomology	Competition for nectar resources does not affect bee foraging tactic constancy
187	Magrach et al. 2017	2017	Nature Ecology & Evolution	Honeybee spillover reshuffles pollinator diets and affects plant reproductive success
189	Manley et al. 2019	2019	Ecology Letters	Knock-on community impacts of a novel vector: spillover of emerging DWV-B from Varroa-infested honeybees to wild bumblebees
190	McCune et al. 2020	2020	Urban Ecosystems	Response of wild bee communities to beekeeping, urbanization, and flower availability
191	Melathopoulos et al. 2017	2017	Journal of Invertebrate Pathology	Viruses of managed alfalfa leafcutting bees (Megachille rotundata Fabricus) and honey bees (Apis mellifera L.) in Western Canada: Incidence, impacts, and prospects of cross-species viral transmission
192	Milner et al. 2020	2020	Ecology and Evolution	Plant evolution can mediate negative effects from honey bees on wild pollinators
194	Mueller et al. 2019	2019	Agricultural and Forest Entomology	Exposure of the wild bee Osmia bicornis to the honey bee pathogen Nosema ceranae
195	Murray et al. 2019	2019	Environmental Microbiology	Viral transmission in honey bees and native bees, supported by a global black queen cell virus phylogeny
196	Naeem et al. 2018	2018	Scientific Reports	Habitat suitability for the invasion of Bombus terrestris in East Asian countries: A case study of spatial overlap with local Chinese bumblebees
197	Ngor et al. 2020	2020	Parasitology	Cross-infectivity of honey and bumble bee-associated parasites across three bee families
198	Nielsen et al. 2017	2017	Agriculture Ecosystems & Environment	Effects of competition and climate on a crop pollinator community
199	Nishikawa et al. 2019	2019	Journal of Insect Conservation	Habitat use and floral resource partitioning of native and alien bumblebees in the coastal grassland-rural landscape
200	Norfolk et al. 2018	2018	Diversity And Distributions	Alien honeybees increase pollination risks for range-restricted plants
201	Pacifico et al. 2020	2020	Pest Management Science	Experimental removal of invasiveAfricanizedhoney bees increased breeding population size of the endangeredLear'smacaw
202	Payne et al. 2020	2020	Scientific Reports	The detection of honey bee (Apis mellifera)-associated viruses in ants
203	Pereira et al. 2021	2021	Journal of Invertebrate Pathology	Managed bumble bees acquire parasites from their foraging environment: A case study on parasite spillback
204	Portman et al. 2019	2019	Insect Conservation And Diversity	Persistence of an imperiled specialist bee and its rare host plant in a protected area
205	Portman et al. 2018	2018	Biological Invasions	Local extinction of a rare plant pollinator in Southern Utah (USA) associated with invasion by Africanized honey bees
206	Prendergast & Ollerton 2021	2021	Austral Ecology	Impacts of the introduced European honeybee on Australian bee-flower network properties in urban bushland remnants and residential gardens
207	Pritchard et al. 2021	2021	Environmental Entomology	Do Viruses From Managed Honey Bees (Hymenoptera: Apidae) Endanger Wild Bees in Native Prairies?
208	Purkiss & Lach 2019	2019	Proceedings of the Royal Society B-Biological Sciences	Pathogen spillover from Apis mellifera to a stingless bee
209	Radzeviciute et al. 2017	2017	Journal of Invertebrate Pathology	Replication of honey bee-associated RNA viruses across multiple bee species in apple orchards of Georgia, Germany and Kyrgyzstan
210	Rasmussen et al. 2021	2021	PLoS One	Evaluating competition for forage plants between honey bees and wild bees in Denmark
211	Renner et al. 2021	2021	Oecologia	High honeybee abundances reduce wild bee abundances on flowers in the city of Munich
212	Ropars et al. 2019	2019	PLoS One	Wild pollinator activity negatively related to honey bee colony densities in urban context
214	Saez et al. 2017	2017	Basic and Applied Ecology	Invasive bumble bees reduce nectar availability for honey bees by robbing raspberry flower buds
215	Santamaria et al. 2018	2018	Journal of Invertebrate Pathology	Evidence of Varroa-mediated deformed wing virus spillover in Hawaii
217	Schlappi et al. 2020	2020	Viruses-Basel	Foodborne Transmission and Clinical Symptoms of Honey Bee Viruses in Ants Lasius spp.
220	Tehel et al. 2020	2020	Royal Society Open Science	Experimental infection of bumblebees with honeybee-associated viruses: no direct fitness costs but potential future threats to novel wild bee hosts
221	Tropek et al. 2018	2018	Sociobiology	Floral Resources Partitioning by Two Co-occurring Eusocial Bees in an Afromontane Landscape
223	Valido et al. 2019	2019	Scientific Reports	Honeybees disrupt the structure and functionality of plant-pollinator networks
224	Wignall et al. 2020	2020	Behavioral Ecology And Sociobiology	Exploitative competition and displacement mediated by eusocial bees: experimental evidence in a wild pollinator community
225	Wignall et al. 2020	2020	Oecologia	Seasonal variation in exploitative competition between honeybees and bumblebees
226	Yousefi & Fouks 2019	2019	Acta Oecologica	The presence of a larval honey bee parasite, Ascosphaera apis, on flowers reduces pollinator visitation to several plant species

## Sheet: Removed Articles
reference number	authors	year	journal	title	reason removed
10	Bartomeus & Steffan-Dewenter	2010	Journal of Ecology	Combined effects of Impatiens glandulifera invasion and landscape structure on native plant pollination	Not included in Mallinger et al. 2017 tables
